# Supplementary material for: Mesenchymal stromal cells induce neutrophil aggregation and extracellular vesicle storms for systemic lupus erythematosus
Source: Signal Transduct Target Ther. 2025 Oct 13;10:344. doi: 10.1038/s41392-025-02442-1 (PMC12518853; doi:10.1038/s41392-025-02442-1)
Supplement: Supplementary file 1 — Table S1. IP-MS [file 41392_2025_2442_MOESM1_ESM.xlsx]

## Sheet: Proteins
Protein FDR Confidence: Combined	Accession	Description	Sum PEP Score	Coverage [%]	# Peptides	# PSMs	# Unique Peptides	# AAs	MW [kDa]	calc. pI	Score Sequest HT: Sequest HT	Gene Symbol	Biological Process	Cellular Component	Molecular Function	Abundances (Normalized): F2: Sample	Modifications
High	Q8VDD5	Myosin-9 OS=Mus musculus OX=10090 GN=Myh9 PE=1 SV=4	675.759	59	125	272	107	1960	226.2	5.66	694.42	Myh9	cell adhesion;cell cycle OR cell proliferation;cell organization and biogenesis;protein metabolism;stress response;transport;developmental processes;signal transduction;other biological processes	plasma membrane;other membranes;cytosol;cytoskeleton;nucleus;other cell component	signal transduction activity or receptor binding;cytoskeletal activity;other molecular function	1.49064e+10
High	P60710	Actin, cytoplasmic 1 OS=Mus musculus OX=10090 GN=Actb PE=1 SV=1	146.043	66	23	102	9	375	41.7	5.48	184.54	Actb	cell organization and biogenesis;developmental processes;other biological processes	plasma membrane;other membranes;cytosol;cytoskeleton;nucleus;other cell component	cytoskeletal activity;other molecular function	1.48117e+10
High	Q61879	Myosin-10 OS=Mus musculus OX=10090 GN=Myh10 PE=1 SV=2	97.642	9	18	34	2	1976	228.9	5.54	85.79	Myh10	cell adhesion;cell cycle OR cell proliferation;cell organization and biogenesis;stress response;transport;developmental processes;other biological processes	plasma membrane;other membranes;cytosol;cytoskeleton;other cell component	cytoskeletal activity;nucleic acid binding activity;other molecular function	9.63977e+06
High	P08071	Lactotransferrin OS=Mus musculus OX=10090 GN=Ltf PE=1 SV=4	95.843	43	25	36	25	707	77.8	8.53	77.41	Ltf	protein metabolism;stress response;transport;developmental processes;other biological processes	non-structural extracellular;plasma membrane;other membranes;other cytoplasmic organelle;other cell component	enzyme regulator activity;other molecular function	8.84767e+08
High	P11247	Myeloperoxidase OS=Mus musculus OX=10090 GN=Mpo PE=1 SV=2	73.74	36	26	41	20	718	81.1	9.55	75.4	Mpo	cell organization and biogenesis;other metabolic processes;stress response;other biological processes	non-structural extracellular;nucleus;other cytoplasmic organelle;other cell component	other molecular function	1.37369e+09
High	F6TQW2	Immunoglobulin heavy constant gamma 2C (Fragment) OS=Mus musculus OX=10090 GN=Ighg2c PE=1 SV=2	67.275	37	10	27	4	404	44.2	6.9	47.97	Ighg2c	stress response;other biological processes	non-structural extracellular;plasma membrane;other membranes;other cell component	signal transduction activity or receptor binding;other molecular function	3.23127e+09
High	P68134	Actin, alpha skeletal muscle OS=Mus musculus OX=10090 GN=Acta1 PE=1 SV=1	62.511	31	15	67	2	377	42	5.39	83.11	Acta1	cell organization and biogenesis;other biological processes	cytoskeleton;other cell component	other molecular function	3.34788e+08
High	O35744	Chitinase-like protein 3 OS=Mus musculus OX=10090 GN=Chil3 PE=1 SV=2	53.833	42	17	21	17	398	44.4	5.69	51.53	Chil3	other metabolic processes;stress response;other biological processes	non-structural extracellular;ER/Golgi;nucleus;other cell component	other molecular function	3.90483e+08
High	P49290	Eosinophil peroxidase OS=Mus musculus OX=10090 GN=Epx PE=1 SV=2	53.462	26	20	27	14	716	81.3	10.35	43.45	Epx	other metabolic processes;stress response;other biological processes	non-structural extracellular	other molecular function	1.91299e+08
High	P01869	Ig gamma-1 chain C region, membrane-bound form OS=Mus musculus OX=10090 GN=Ighg1 PE=1 SV=2	51.577	36	9	21	9	393	43.4	6.44	46.77	Ighg1	cell organization and biogenesis;stress response;transport;other biological processes	non-structural extracellular;plasma membrane;other membranes;other cell component	signal transduction activity or receptor binding;other molecular function	1.45507e+09
High	Q922U2	Keratin, type II cytoskeletal 5 OS=Mus musculus OX=10090 GN=Krt5 PE=1 SV=1	49.606	26	22	35	10	580	61.7	7.75	57.98	Krt5	cell organization and biogenesis;other biological processes	plasma membrane;other membranes;cytoskeleton;other cell component	bone, tooth or skin structural activity;other molecular function	8.22725e+08
High	P28293	Cathepsin G OS=Mus musculus OX=10090 GN=Ctsg PE=1 SV=2	48.761	33	11	21	11	261	29.1	10.56	55.58	Ctsg	cell organization and biogenesis;protein metabolism;other metabolic processes;stress response;signal transduction;other biological processes	non-structural extracellular;plasma membrane;other membranes;cytosol;nucleus;other cytoplasmic organelle;other cell component	signal transduction activity or receptor binding;other molecular function	2348424408
High	P40142	Transketolase OS=Mus musculus OX=10090 GN=Tkt PE=1 SV=1	46.266	29	15	17	15	623	67.6	7.5	26.3	Tkt	other metabolic processes;other biological processes	other membranes;cytosol;ER/Golgi;nucleus;other cytoplasmic organelle	other molecular function	2.05192e+08
High	P01864	Ig gamma-2A chain C region secreted form OS=Mus musculus OX=10090 PE=1 SV=1	45.879	28	7	21	1	335	36.6	8.22	35.72		stress response;other biological processes	non-structural extracellular	signal transduction activity or receptor binding;other molecular function	5755239
High	Q8BFZ3	Beta-actin-like protein 2 OS=Mus musculus OX=10090 GN=Actbl2 PE=1 SV=1	45.622	23	8	36	1	376	42	5.49	44.87	Actbl2	cell organization and biogenesis;developmental processes;other biological processes	other membranes;cytoskeleton;other cell component	cytoskeletal activity;other molecular function
High	Q3UP87	Neutrophil elastase OS=Mus musculus OX=10090 GN=Elane PE=1 SV=1	38.2	23	7	13	7	265	28.6	10.01	37.37	Elane	protein metabolism;other metabolic processes;stress response;transport;other biological processes	non-structural extracellular;other cell component	other molecular function	465791455
High	P01867	Immunoglobulin heavy constant gamma 2B OS=Mus musculus OX=10090 GN=Ighg2b PE=1 SV=3	37.845	22	9	27	8	404	44.2	6.52	42.13	Ighg2b	cell organization and biogenesis;stress response;transport;other biological processes	non-structural extracellular;plasma membrane;other membranes;other cell component	signal transduction activity or receptor binding;other molecular function	4.36492e+09
High	P63017	Heat shock cognate 71 kDa protein OS=Mus musculus OX=10090 GN=Hspa8 PE=1 SV=1	36.808	17	10	12	8	646	70.8	5.52	29.23	Hspa8	cell cycle OR cell proliferation;cell organization and biogenesis;protein metabolism;RNA metabolism OR transcription;other metabolic processes;stress response;transport;developmental processes;other biological processes	non-structural extracellular;plasma membrane;other membranes;cytosol;cytoskeleton;ER/Golgi;nucleus;other cytoplasmic organelle;other cell component	signal transduction activity or receptor binding;nucleic acid binding activity;other molecular function	8.58635e+07
High	P10107	Annexin A1 OS=Mus musculus OX=10090 GN=Anxa1 PE=1 SV=2	33.992	37	10	12	10	346	38.7	7.37	21.27	Anxa1	cell-cell signaling;cell organization and biogenesis;stress response;transport;developmental processes;signal transduction;other biological processes	non-structural extracellular;plasma membrane;other membranes;cytosol;cytoskeleton;mitochondrion;nucleus;other cytoplasmic organelle;other cell component	enzyme regulator activity;nucleic acid binding activity;other molecular function	1.55912e+08
High	Q60605	Myosin light polypeptide 6 OS=Mus musculus OX=10090 GN=Myl6 PE=1 SV=3	33.354	58	9	20	9	151	16.9	4.65	40.51	Myl6	other biological processes	cytoskeleton;other cell component	cytoskeletal activity;other molecular function	1.80884e+09
High	P70248	Unconventional myosin-If OS=Mus musculus OX=10090 GN=Myo1f PE=1 SV=1	29.739	10	11	13	11	1099	125.9	8.92	23.82	Myo1f	cell organization and biogenesis;stress response;transport;other biological processes	plasma membrane;other membranes;cytosol;cytoskeleton;other cell component	cytoskeletal activity;other molecular function	1.02064e+08
High	Q61781	Keratin, type I cytoskeletal 14 OS=Mus musculus OX=10090 GN=Krt14 PE=1 SV=2	28.937	23	9	13	2	484	52.8	5.17	20.87	Krt14	cell organization and biogenesis;other biological processes	plasma membrane;cytoskeleton;nucleus;other cell component	other molecular function	4.51221e+08
High	P62889	Large ribosomal subunit protein eL30 OS=Mus musculus OX=10090 GN=Rpl30 PE=1 SV=2	28.103	51	5	10	5	115	12.8	9.63	21.59	Rpl30	protein metabolism;other metabolic processes;stress response;other biological processes	cytosol;translational apparatus;nucleus;other cell component	nucleic acid binding activity;other molecular function	1.27166e+08
High	O08692	Neutrophilic granule protein OS=Mus musculus OX=10090 GN=Ngp PE=1 SV=1	28.084	41	8	11	8	167	19.3	5.31	22.55	Ngp	stress response;other biological processes	non-structural extracellular;other cell component	enzyme regulator activity	1301937023
High	Q61878	Bone marrow proteoglycan OS=Mus musculus OX=10090 GN=Prg2 PE=1 SV=1	27.019	30	5	8	5	223	24.2	6.2	22.13	Prg2	stress response;other biological processes	non-structural extracellular	other molecular function	3.58997e+08
High	Q9D154	Leukocyte elastase inhibitor A OS=Mus musculus OX=10090 GN=Serpinb1a PE=1 SV=1	25.708	20	7	8	7	379	42.5	6.21	14.44	Serpinb1a	cell cycle OR cell proliferation;stress response;other biological processes	non-structural extracellular;other cytoplasmic organelle;other cell component	enzyme regulator activity	6.03145e+07
High	P01872	Immunoglobulin heavy constant mu OS=Mus musculus OX=10090 GN=Ighm PE=1 SV=2	24.939	26	10	15	10	454	49.9	7.01	21.32	Ighm	cell cycle OR cell proliferation;other metabolic processes;stress response;transport;signal transduction;other biological processes	non-structural extracellular;plasma membrane;other membranes;cytosol;other cell component	signal transduction activity or receptor binding;other molecular function	2.9116e+08
High	P20029	Endoplasmic reticulum chaperone BiP OS=Mus musculus OX=10090 GN=Hspa5 PE=1 SV=3	24.363	15	9	9	7	655	72.4	5.16	18.34	Hspa5	protein metabolism;other metabolic processes;stress response;transport;developmental processes;signal transduction;other biological processes	non-structural extracellular;plasma membrane;other membranes;cytosol;mitochondrion;ER/Golgi;nucleus;other cell component	translation activity;other molecular function	2.9665e+07
High	P27005	Protein S100-A8 OS=Mus musculus OX=10090 GN=S100a8 PE=1 SV=3	22.907	35	2	4	2	89	10.3	5.68	13	S100a8	cell adhesion;cell-cell signaling;other metabolic processes;stress response;transport;developmental processes;other biological processes	non-structural extracellular;plasma membrane;other membranes;cytosol;cytoskeleton	other molecular function	1.67746e+08
High	Q6IFX2	Keratin, type I cytoskeletal 42 OS=Mus musculus OX=10090 GN=Krt42 PE=1 SV=1	22.759	23	9	10	3	452	50.1	5.16	14.73	Krt42	cell organization and biogenesis;other biological processes	cytoskeleton;other cell component	other molecular function	4.28199e+07
High	P50446	Keratin, type II cytoskeletal 6A OS=Mus musculus OX=10090 GN=Krt6a PE=1 SV=3	22.506	14	11	19	1	553	59.3	7.94	29.98	Krt6a	cell-cell signaling;cell organization and biogenesis;stress response;signal transduction;other biological processes	cytoskeleton	bone, tooth or skin structural activity	4.17682e+06
High	Q61233	Plastin-2 OS=Mus musculus OX=10090 GN=Lcp1 PE=1 SV=4	22.459	16	8	9	8	627	70.1	5.33	10.59	Lcp1	cell organization and biogenesis;stress response;signal transduction;other biological processes	plasma membrane;other membranes;cytosol;cytoskeleton;other cell component	signal transduction activity or receptor binding;cytoskeletal activity;other molecular function	8.11349e+07
High	Q6URW6	Myosin-14 OS=Mus musculus OX=10090 GN=Myh14 PE=1 SV=1	20.611	3	7	15	1	2000	228.4	5.55	36.59	Myh14	cell organization and biogenesis;other biological processes	cytoskeleton;other cell component	cytoskeletal activity;other molecular function	38929088
High	Q8BTM8	Filamin-A OS=Mus musculus OX=10090 GN=Flna PE=1 SV=5	19.716	4	10	10	10	2647	281	6.04	8.56	Flna	cell cycle OR cell proliferation;cell organization and biogenesis;protein metabolism;RNA metabolism OR transcription;other metabolic processes;stress response;transport;developmental processes;signal transduction;other biological processes	plasma membrane;other membranes;cytosol;cytoskeleton;ER/Golgi;nucleus;other cell component	signal transduction activity or receptor binding;cytoskeletal activity;other molecular function	3.9221e+07
High	P01837	Immunoglobulin kappa constant OS=Mus musculus OX=10090 GN=Igkc PE=1 SV=2	19.642	38	4	9	4	107	11.9	5.9	25.6	Igkc	other biological processes	non-structural extracellular;plasma membrane;other membranes;other cell component		2250810040
High	A0A140T8M3	Immunoglobulin kappa chain variable 8-30 (Fragment) OS=Mus musculus OX=10090 GN=Igkv8-30 PE=1 SV=2	19.438	45	4	6	2	121	13.3	6.49	16.51	Igkv8-30	other biological processes	non-structural extracellular		142581100
High	D3Z2H9	Tropomyosin 3, related sequence 7 OS=Mus musculus OX=10090 GN=Tpm3-rs7 PE=1 SV=1	18.743	18	5	6	2	248	29	4.81	14.75	Tpm3-rs7	cell organization and biogenesis;other biological processes	cytoskeleton;other cell component	cytoskeletal activity	3.51936e+07
High	Q8BGZ7	Keratin, type II cytoskeletal 75 OS=Mus musculus OX=10090 GN=Krt75 PE=1 SV=1	18.614	10	9	16	1	551	59.7	8.31	25.61	Krt75	cell organization and biogenesis;other biological processes	plasma membrane;cytoskeleton	bone, tooth or skin structural activity	11418191
High	P27773	Protein disulfide-isomerase A3 OS=Mus musculus OX=10090 GN=Pdia3 PE=1 SV=2	18.208	18	7	8	7	505	56.6	6.21	13.24	Pdia3	cell adhesion;cell organization and biogenesis;protein metabolism;other metabolic processes;stress response;signal transduction;other biological processes	non-structural extracellular;plasma membrane;other membranes;ER/Golgi;other cell component	signal transduction activity or receptor binding;other molecular function	4.37558e+07
High	P97425	Eosinophil cationic protein 2 OS=Mus musculus OX=10090 GN=Ear2 PE=2 SV=1	17.745	49	5	11	5	156	17.6	9.35	22.59	Ear2	stress response;other biological processes	non-structural extracellular	nucleic acid binding activity;other molecular function	6.14741e+08
High	P06745	Glucose-6-phosphate isomerase OS=Mus musculus OX=10090 GN=Gpi PE=1 SV=4	17.574	14	7	8	7	558	62.7	8.13	11.42	Gpi	other metabolic processes;stress response;developmental processes;signal transduction;other biological processes	plasma membrane;other membranes;cytosol	signal transduction activity or receptor binding;other molecular function	5.63172e+07
High	P62301	Small ribosomal subunit protein uS15 OS=Mus musculus OX=10090 GN=Rps13 PE=1 SV=2	16.97	15	3	12	3	151	17.2	10.54	10.15	Rps13	protein metabolism;other metabolic processes;other biological processes	cytosol;translational apparatus;nucleus;other cell component	nucleic acid binding activity;other molecular function	6.14571e+08
High	P57780	Alpha-actinin-4 OS=Mus musculus OX=10090 GN=Actn4 PE=1 SV=1	16.959	6	5	6	3	912	104.9	5.41	11.73	Actn4	cell organization and biogenesis;transport;developmental processes;signal transduction;other biological processes	plasma membrane;other membranes;cytoskeleton;nucleus;other cell component	cytoskeletal activity;nucleic acid binding activity;other molecular function	5.29782e+07
High	P47757	F-actin-capping protein subunit beta OS=Mus musculus OX=10090 GN=Capzb PE=1 SV=3	16.864	27	7	7	7	277	31.3	5.74	11.13	Capzb	cell organization and biogenesis;other biological processes	other membranes;cytosol;cytoskeleton;other cell component	cytoskeletal activity	4.88231e+07
High	P04104	Keratin, type II cytoskeletal 1 OS=Mus musculus OX=10090 GN=Krt1 PE=1 SV=4	16.726	5	5	10	2	637	65.6	8.15	20.83	Krt1	cell organization and biogenesis;stress response;other biological processes	plasma membrane;other membranes;cytoskeleton;other cell component	bone, tooth or skin structural activity;other molecular function	1035424355
High	A0A075B5R0	Immunoglobulin heavy variable 5-16 OS=Mus musculus OX=10090 GN=Ighv5-16 PE=1 SV=1	16.632	33	3	6	3	116	13.2	7.81	16.52	Ighv5-16	other biological processes		other molecular function	334549460
High	Q8VED5	Keratin, type II cytoskeletal 79 OS=Mus musculus OX=10090 GN=Krt79 PE=1 SV=2	16.624	5	6	9	1	531	57.5	7.69	13.07	Krt79	cell organization and biogenesis;other biological processes	cytoskeleton	bone, tooth or skin structural activity;other molecular function	3.0866e+07
High	P11672	Neutrophil gelatinase-associated lipocalin OS=Mus musculus OX=10090 GN=Lcn2 PE=1 SV=1	16.34	20	5	8	5	200	22.9	8.81	14.04	Lcn2	stress response;transport;signal transduction;other biological processes	non-structural extracellular;cytosol;other cell component	other molecular function	357700593
High	P25444	Small ribosomal subunit protein uS5 OS=Mus musculus OX=10090 GN=Rps2 PE=1 SV=3	16.175	21	6	6	6	293	31.2	10.24	15.36	Rps2	protein metabolism;other metabolic processes;other biological processes	cytosol;translational apparatus;nucleus;other cell component	nucleic acid binding activity;other molecular function	153635327
High	P02535	Keratin, type I cytoskeletal 10 OS=Mus musculus OX=10090 GN=Krt10 PE=1 SV=3	16.137	11	6	10	4	570	57.7	5.11	25.42	Krt10	cell organization and biogenesis;other biological processes	non-structural extracellular;plasma membrane;cytoskeleton;other cell component	bone, tooth or skin structural activity;cytoskeletal activity;other molecular function	1075637828
High	A8DUK4	Beta-globin OS=Mus musculus OX=10090 GN=Hbb-bs PE=1 SV=1	15.749	46	5	5	5	147	15.7	7.69	10.84	Hbb-bs	other metabolic processes;transport;other biological processes	non-structural extracellular;cytosol;other cell component	other molecular function	4.14264e+07
High	P08730	Keratin, type I cytoskeletal 13 OS=Mus musculus OX=10090 GN=Krt13 PE=1 SV=2	15.673	7	4	7	2	437	47.7	4.86	16.05	Krt13	cell organization and biogenesis;stress response;other biological processes	non-structural extracellular;cytoskeleton	other molecular function	8.0904e+08
High	Q3TTY5	Keratin, type II cytoskeletal 2 epidermal OS=Mus musculus OX=10090 GN=Krt2 PE=1 SV=1	15.622	9	8	10	4	707	70.9	8.06	16.22	Krt2	cell cycle OR cell proliferation;cell organization and biogenesis;other biological processes	plasma membrane;cytoskeleton;other cell component	bone, tooth or skin structural activity;cytoskeletal activity	251083965
High	P31725	Protein S100-A9 OS=Mus musculus OX=10090 GN=S100a9 PE=1 SV=3	15.609	30	3	10	3	113	13	7.17	12.11	S100a9	cell adhesion;cell-cell signaling;cell organization and biogenesis;protein metabolism;other metabolic processes;stress response;transport;developmental processes;other biological processes	non-structural extracellular;plasma membrane;cytoskeleton;other cell component	other molecular function	1167354138
High	Q3THE2	Myosin regulatory light chain 12B OS=Mus musculus OX=10090 GN=Myl12b PE=1 SV=2	15.561	23	4	6	4	172	19.8	4.84	11.16	Myl12b	other biological processes	cytoskeleton;other cell component	cytoskeletal activity;other molecular function	1.11745e+08
High	P17742	Peptidyl-prolyl cis-trans isomerase A OS=Mus musculus OX=10090 GN=Ppia PE=1 SV=2	15.383	32	6	8	6	164	18	7.9	8.12	Ppia	cell adhesion;cell organization and biogenesis;protein metabolism;other metabolic processes;stress response;developmental processes;other biological processes	non-structural extracellular;cytosol;nucleus;other cell component	signal transduction activity or receptor binding;other molecular function	9.35894e+07
High	A0A1Y7VJN6	Immunoglobulin heavy constant gamma 3 (Fragment) OS=Mus musculus OX=10090 GN=Ighg3 PE=4 SV=1	15.275	17	6	6	6	399	44	7.14	9.68	Ighg3	stress response;other biological processes	non-structural extracellular;plasma membrane;other membranes;other cell component	signal transduction activity or receptor binding;other molecular function	103221914
High	A0A075B5T3	Immunoglobulin heavy variable 6-6 (Fragment) OS=Mus musculus OX=10090 GN=Ighv6-6 PE=1 SV=1	15.072	41	4	6	3	119	13.3	7.08	14.02	Ighv6-6	other biological processes		other molecular function	5.36337e+07
High	P26041	Moesin OS=Mus musculus OX=10090 GN=Msn PE=1 SV=3	15.047	12	10	10	10	577	67.7	6.6	5.79	Msn	cell adhesion;cell cycle OR cell proliferation;cell organization and biogenesis;other biological processes	plasma membrane;other membranes;cytosol;cytoskeleton;other cell component	signal transduction activity or receptor binding;cytoskeletal activity;nucleic acid binding activity;other molecular function	1.04323e+08
High	Q60737	Casein kinase II subunit alpha OS=Mus musculus OX=10090 GN=Csnk2a1 PE=1 SV=2	14.803	10	4	5	3	391	45.1	7.74	8.15	Csnk2a1	cell-cell signaling;cell cycle OR cell proliferation;protein metabolism;DNA metabolism;other metabolic processes;stress response;developmental processes;signal transduction;other biological processes	cytosol;nucleus;other cell component	enzyme regulator activity;kinase activity;other molecular function	46613105
High	Q99PV0	Pre-mRNA-processing-splicing factor 8 OS=Mus musculus OX=10090 GN=Prpf8 PE=1 SV=2	14.728	2	5	5	5	2335	273.4	8.84	9.64	Prpf8	cell organization and biogenesis;RNA metabolism OR transcription;other metabolic processes;other biological processes	nucleus	nucleic acid binding activity;other molecular function	3.90558e+07
High	P24527	Leukotriene A-4 hydrolase OS=Mus musculus OX=10090 GN=Lta4h PE=1 SV=4	14.602	13	6	6	6	611	69	6.42	6.77	Lta4h	protein metabolism;other metabolic processes;developmental processes;other biological processes	cytosol;nucleus	other molecular function	2.84853e+07
High	A0A140T8P5	Immunoglobulin kappa chain variable 8-24 (Fragment) OS=Mus musculus OX=10090 GN=Igkv8-24 PE=1 SV=2	14.517	30	3	4	2	121	13.3	5.94	12.71	Igkv8-24	other biological processes	non-structural extracellular		19586357
High	A0A075B5V6	Immunoglobulin heavy variable V1-42 OS=Mus musculus OX=10090 GN=Ighv1-42 PE=1 SV=1	14.517	51	4	5	2	98	10.8	8.73	13.07	Ighv1-42	other biological processes		other molecular function	342181863
High	A0A075B5T2	Immunoglobulin heavy variable 6-3 (Fragment) OS=Mus musculus OX=10090 GN=Ighv6-3 PE=1 SV=7	14.465	32	3	6	2	118	13.3	7.84	13.97	Ighv6-3	other biological processes		other molecular function	3.86701e+07
High	Q7TPR4	Alpha-actinin-1 OS=Mus musculus OX=10090 GN=Actn1 PE=1 SV=1	14.406	6	4	6	2	892	103	5.38	8.19	Actn1	cell adhesion;cell organization and biogenesis;other biological processes	plasma membrane;other membranes;cytoskeleton;other cell component	signal transduction activity or receptor binding;cytoskeletal activity;nucleic acid binding activity;other molecular function	2.66636e+06
High	Q9Z2K1	Keratin, type I cytoskeletal 16 OS=Mus musculus OX=10090 GN=Krt16 PE=1 SV=3	13.838	8	4	7	1	469	51.6	5.2	15.15	Krt16	cell organization and biogenesis;stress response;other biological processes	plasma membrane;cytoskeleton	cytoskeletal activity	31574226
High	P47754	F-actin-capping protein subunit alpha-2 OS=Mus musculus OX=10090 GN=Capza2 PE=1 SV=3	13.492	23	5	6	3	286	32.9	5.85	8.4	Capza2	cell organization and biogenesis	other membranes;cytosol;cytoskeleton;other cell component	cytoskeletal activity	3.6707e+07
High	P20152	Vimentin OS=Mus musculus OX=10090 GN=Vim PE=1 SV=3	13.293	15	7	7	6	466	53.7	5.12	8.7	Vim	cell organization and biogenesis;stress response;developmental processes;signal transduction;other biological processes	plasma membrane;other membranes;cytosol;cytoskeleton;nucleus;other cytoplasmic organelle;other cell component	cytoskeletal activity;nucleic acid binding activity;other molecular function	2.06571e+07
High	P08249	Malate dehydrogenase, mitochondrial OS=Mus musculus OX=10090 GN=Mdh2 PE=1 SV=3	13.249	25	7	7	7	338	35.6	8.68	6.08	Mdh2	other metabolic processes	other membranes;mitochondrion;other cell component	other molecular function	2.75681e+07
High	P13020	Gelsolin OS=Mus musculus OX=10090 GN=Gsn PE=1 SV=3	13.175	10	6	6	6	780	85.9	6.18	9.6	Gsn	cell organization and biogenesis;protein metabolism;other metabolic processes;stress response;transport;developmental processes;other biological processes	non-structural extracellular;plasma membrane;other membranes;cytosol;cytoskeleton;nucleus;other cell component	cytoskeletal activity;other molecular function	1.53375e+08
High	P01644	Ig kappa chain V-V region HP R16.7 OS=Mus musculus OX=10090 PE=1 SV=1	13.16	44	3	3	1	108	11.9	7.97	10.64		other biological processes	non-structural extracellular;other cell component		133665358
High	Q64475	Histone H2B type 1-B OS=Mus musculus OX=10090 GN=H2bc3 PE=1 SV=3	13.158	36	5	6	5	126	13.9	10.32	10.54	H2bc3		cytosol;nucleus;other cell component	nucleic acid binding activity;other molecular function	1.13859e+08
High	Q9JL95	Proteoglycan 3 OS=Mus musculus OX=10090 GN=Prg3 PE=2 SV=1	13.125	15	2	3	2	222	25.2	6.52	7.96	Prg3	other metabolic processes;other biological processes		other molecular function	2.11875e+07
High	A0A075B5N4	Immunoglobulin kappa chain variable 8-27 OS=Mus musculus OX=10090 GN=Igkv8-27 PE=1 SV=1	13.065	42	3	5	1	100	11	7.96	10.16	Igkv8-27	other biological processes	non-structural extracellular
High	Q9CVB6	Actin-related protein 2/3 complex subunit 2 OS=Mus musculus OX=10090 GN=Arpc2 PE=1 SV=3	13.052	15	4	5	4	300	34.3	7.36	10.92	Arpc2	cell organization and biogenesis;signal transduction;other biological processes	plasma membrane;other membranes;cytoskeleton;nucleus;other cytoplasmic organelle;other cell component	signal transduction activity or receptor binding;cytoskeletal activity;other molecular function	33194056
High	P52480	Pyruvate kinase PKM OS=Mus musculus OX=10090 GN=Pkm PE=1 SV=4	12.737	9	3	4	3	531	57.8	7.47	8.49	Pkm	cell organization and biogenesis;other metabolic processes;developmental processes;other biological processes	cytosol;ER/Golgi;nucleus;other cell component	nucleic acid binding activity;kinase activity;other molecular function	9.65572e+06
High	P48193	Protein 4.1 OS=Mus musculus OX=10090 GN=Epb41 PE=1 SV=2	12.699	4	2	3	2	858	95.9	5.6	7.77	Epb41	cell cycle OR cell proliferation;cell organization and biogenesis;other biological processes	plasma membrane;other membranes;cytosol;cytoskeleton;nucleus;other cell component	cytoskeletal activity;other molecular function	1.33407e+07
High	P01642	Ig kappa chain V-V region L7 (Fragment) OS=Mus musculus OX=10090 GN=Gm10881 PE=1 SV=1	12.66	23	2	4	2	115	12.6	5.94	12.64	Gm10881	other biological processes	non-structural extracellular;other cell component		412506187
High	Q9JKF1	Ras GTPase-activating-like protein IQGAP1 OS=Mus musculus OX=10090 GN=Iqgap1 PE=1 SV=2	12.344	2	5	5	5	1657	188.6	6.48	8.01	Iqgap1	cell cycle OR cell proliferation;cell organization and biogenesis;developmental processes;signal transduction;other biological processes	plasma membrane;other membranes;cytoskeleton;nucleus;other cell component	enzyme regulator activity;cytoskeletal activity;other molecular function	39033137
High	Q3UV17	Keratin, type II cytoskeletal 2 oral OS=Mus musculus OX=10090 GN=Krt76 PE=1 SV=1	12.008	6	6	8	1	594	62.8	8.43	10.69	Krt76	cell organization and biogenesis;other biological processes	cytoskeleton	bone, tooth or skin structural activity	379388704
High	P10126	Elongation factor 1-alpha 1 OS=Mus musculus OX=10090 GN=Eef1a1 PE=1 SV=3	11.994	11	4	5	4	462	50.1	9.01	13.19	Eef1a1	protein metabolism;other metabolic processes;other biological processes	plasma membrane;other membranes;cytosol;cytoskeleton;translational apparatus;nucleus;other cell component	nucleic acid binding activity;other molecular function	22947931
High	Q3UZZ4	Olfactomedin-4 OS=Mus musculus OX=10090 GN=Olfm4 PE=2 SV=1	11.993	11	5	6	5	505	57.3	6.38	7.15	Olfm4	cell adhesion;signal transduction;other biological processes	non-structural extracellular;plasma membrane;other membranes;cytosol;mitochondrion;nucleus;other cell component	other molecular function	2.02186e+07
High	P01942	Hemoglobin subunit alpha OS=Mus musculus OX=10090 GN=Hba PE=1 SV=2	11.896	19	2	3	2	142	15.1	8.22	8.58	Hba	other metabolic processes;transport;developmental processes;other biological processes	non-structural extracellular;cytosol;other cell component	signal transduction activity or receptor binding;other molecular function	20161729
High	P01638	Ig kappa chain V-V region L6 (Fragment) OS=Mus musculus OX=10090 PE=4 SV=1	11.722	36	3	4	3	115	13	7.81	10.97		other biological processes	non-structural extracellular;other cell component		3.33461e+08
High	Q6NXH9	Keratin, type II cytoskeletal 73 OS=Mus musculus OX=10090 GN=Krt73 PE=1 SV=1	11.513	6	4	10	1	539	58.9	8.09	20.18	Krt73	cell organization and biogenesis;other biological processes	cytoskeleton	bone, tooth or skin structural activity	4.52761e+07
High	O89053	Coronin-1A OS=Mus musculus OX=10090 GN=Coro1a PE=1 SV=5	11.449	14	5	6	5	461	51	6.48	9.11	Coro1a	cell adhesion;cell cycle OR cell proliferation;cell organization and biogenesis;stress response;transport;signal transduction;other biological processes	plasma membrane;other membranes;cytosol;cytoskeleton;other cytoplasmic organelle;other cell component	cytoskeletal activity;other molecular function	4.48187e+07
High	A0A075B5M7	Immunoglobulin kappa variable 5-39 OS=Mus musculus OX=10090 GN=Igkv5-39 PE=1 SV=7	11.394	47	3	3	3	95	10.3	6.25	9.03	Igkv5-39	other biological processes	non-structural extracellular		104758123
High	P09103	Protein disulfide-isomerase OS=Mus musculus OX=10090 GN=P4hb PE=1 SV=2	11.236	9	4	4	4	509	57	4.88	4.24	P4hb	protein metabolism;other metabolic processes;stress response;transport;other biological processes	plasma membrane;other membranes;cytosol;cytoskeleton;ER/Golgi;other cell component	signal transduction activity or receptor binding;cytoskeletal activity;other molecular function	1.62796e+07
High	P01643	Ig kappa chain V-V region MOPC 173 OS=Mus musculus OX=10090 PE=1 SV=1	11.196	31	2	2	1	108	11.8	9.1	8.32		other biological processes	non-structural extracellular;other cell component		8438677
High	P05064	Fructose-bisphosphate aldolase A OS=Mus musculus OX=10090 GN=Aldoa PE=1 SV=2	11.16	21	7	7	7	364	39.3	8.09	11.05	Aldoa	cell organization and biogenesis;other metabolic processes;other biological processes	non-structural extracellular;plasma membrane;other membranes;cytosol;cytoskeleton;other cell component	cytoskeletal activity;other molecular function	79902440
High	P01647	Ig kappa chain V-V region HP 124E1 OS=Mus musculus OX=10090 PE=1 SV=1	10.907	44	3	3	1	108	12	8.46	10.85		other biological processes	non-structural extracellular;other cell component		8999637
High	P62806	Histone H4 OS=Mus musculus OX=10090 GN=H4c16 PE=1 SV=2	10.461	41	4	6	4	103	11.4	11.36	11.49	H4c1; H4c11; H4c12; H4c14; H4c16; H4c2; H4c3; H4c4; H4c6; H4c8; H4c9; Hist1h4m	cell organization and biogenesis;other biological processes	nucleus;other cell component	nucleic acid binding activity;other molecular function	58772882
High	P05555	Integrin alpha-M OS=Mus musculus OX=10090 GN=Itgam PE=1 SV=2	10.374	5	4	4	4	1153	127.4	7.27	5.23	Itgam	cell adhesion;cell cycle OR cell proliferation;cell organization and biogenesis;stress response;transport;developmental processes;signal transduction;other biological processes	non-structural extracellular;plasma membrane;other membranes;nucleus;other cell component	signal transduction activity or receptor binding;other molecular function	1.27397e+07
High	Q5SUA5	Unconventional myosin-Ig OS=Mus musculus OX=10090 GN=Myo1g PE=1 SV=1	10.238	4	4	5	4	1024	117.2	8.59	10.94	Myo1g	cell adhesion;cell organization and biogenesis;transport;signal transduction;other biological processes	plasma membrane;other membranes;cytoskeleton;nucleus;other cell component	cytoskeletal activity;other molecular function	2.53893e+07
High	P47753	F-actin-capping protein subunit alpha-1 OS=Mus musculus OX=10090 GN=Capza1 PE=1 SV=4	10.229	16	3	4	1	286	32.9	5.55	4.97	Capza1	cell organization and biogenesis	other membranes;cytosol;cytoskeleton;other cell component	cytoskeletal activity	1.51666e+06
High	P13597	Intercellular adhesion molecule 1 OS=Mus musculus OX=10090 GN=Icam1 PE=1 SV=1	10.041	11	6	8	6	537	58.8	6.13	10.32	Icam1	cell adhesion;cell organization and biogenesis;stress response;developmental processes;other biological processes	non-structural extracellular;plasma membrane;other membranes;other cell component	signal transduction activity or receptor binding;other molecular function	8.07858e+07
High	P62962	Profilin-1 OS=Mus musculus OX=10090 GN=Pfn1 PE=1 SV=2	9.829	39	4	4	4	140	14.9	8.28	7.18	Pfn1	cell organization and biogenesis;developmental processes;other biological processes	non-structural extracellular;cytosol;cytoskeleton;nucleus;other cell component	signal transduction activity or receptor binding;cytoskeletal activity;other molecular function	2.94456e+07
High	P67871	Casein kinase II subunit beta OS=Mus musculus OX=10090 GN=Csnk2b PE=1 SV=1	9.779	20	4	6	4	215	24.9	5.55	7.76	Csnk2b	cell-cell signaling;developmental processes;signal transduction;other biological processes	cytosol;nucleus;other cell component	signal transduction activity or receptor binding;enzyme regulator activity;kinase activity;other molecular function	98825996
High	P07724	Albumin OS=Mus musculus OX=10090 GN=Alb PE=1 SV=3	9.713	7	4	5	4	608	68.6	6.07	5.92	Alb	stress response;other biological processes	non-structural extracellular;extracellular matrix;ER/Golgi;other cell component	nucleic acid binding activity;other molecular function	9.38044e+07
High	Q99JY9	Actin-related protein 3 OS=Mus musculus OX=10090 GN=Actr3 PE=1 SV=3	9.622	13	5	6	5	418	47.3	5.88	5.8	Actr3	cell cycle OR cell proliferation;cell organization and biogenesis;stress response;developmental processes;other biological processes	other membranes;cytoskeleton;ER/Golgi;nucleus;other cell component	cytoskeletal activity;other molecular function	2.87664e+07
High	P58252	Elongation factor 2 OS=Mus musculus OX=10090 GN=Eef2 PE=1 SV=2	9.539	7	5	5	5	858	95.3	6.83	7.59	Eef2	protein metabolism;other metabolic processes;other biological processes	plasma membrane;other membranes;cytosol;other cell component	cytoskeletal activity;translation activity;nucleic acid binding activity;other molecular function	1.93128e+07
High	A0A0G2JE99	Immunoglobulin lambda constant 1 (Fragment) OS=Mus musculus OX=10090 GN=Iglc1 PE=4 SV=1	9.43	45	3	3	3	106	11.7	6.27	5.44	Iglc1	other biological processes	plasma membrane;other membranes;other cell component	other molecular function	42076441
High	P28798	Progranulin OS=Mus musculus OX=10090 GN=Grn PE=1 SV=2	9.294	6	3	5	3	589	63.4	6.8	3.31	Grn	cell cycle OR cell proliferation;cell organization and biogenesis;protein metabolism;other metabolic processes;stress response;transport;developmental processes;signal transduction;other biological processes	non-structural extracellular;plasma membrane;other membranes;ER/Golgi;other cytoplasmic organelle;other cell component	signal transduction activity or receptor binding;other molecular function	3.99903e+07
High	Q64727	Vinculin OS=Mus musculus OX=10090 GN=Vcl PE=1 SV=4	9.258	7	6	8	6	1066	116.6	6	9.39	Vcl	cell adhesion;cell organization and biogenesis;developmental processes;other biological processes	plasma membrane;other membranes;cytoskeleton;other cell component	cytoskeletal activity;other molecular function	1.90166e+08
High	A0A140T8N7	Immunoglobulin kappa chain variable 6-25 (Fragment) OS=Mus musculus OX=10090 GN=Igkv6-25 PE=4 SV=2	9.041	34	3	5	1	115	12.7	6.27	9.75	Igkv6-25	other biological processes	non-structural extracellular		7758899
High	Q8CIH5	1-phosphatidylinositol 4,5-bisphosphate phosphodiesterase gamma-2 OS=Mus musculus OX=10090 GN=Plcg2 PE=1 SV=1	8.958	3	4	6	4	1265	147.5	6.77	11.18	Plcg2	other metabolic processes;stress response;transport;signal transduction;other biological processes	plasma membrane;other membranes;cytosol;other cell component	other molecular function	93886072
High	A0A0A6YYE7	Immunoglobulin kappa variable 4-57 (Fragment) OS=Mus musculus OX=10090 GN=Igkv4-57 PE=1 SV=2	8.863	27	2	2	2	117	12.7	8.91	7.1	Igkv4-57	other biological processes	non-structural extracellular		33718804
High	Q9Z2X1	Heterogeneous nuclear ribonucleoprotein F OS=Mus musculus OX=10090 GN=Hnrnpf PE=1 SV=3	8.7	5	1	1	1	415	45.7	5.49	2.78	Hnrnpf	RNA metabolism OR transcription;other metabolic processes;other biological processes	cytosol;nucleus;other cell component	nucleic acid binding activity;other molecular function	4.76363e+06
High	E9Q0F0	Keratin 78 OS=Mus musculus OX=10090 GN=Krt78 PE=1 SV=1	8.618	2	3	3	2	1068	112.2	7.97	4.67	Krt78	cell organization and biogenesis;other biological processes	plasma membrane;cytoskeleton	bone, tooth or skin structural activity	284014980
High	A0A2R8VHP3	Predicted pseudogene 5478 OS=Mus musculus OX=10090 GN=Gm5478 PE=1 SV=1	8.381	6	4	9	1	535	57.9	6.2	17.9	Gm5478	cell organization and biogenesis;other biological processes	cytoskeleton	bone, tooth or skin structural activity	29518008
High	Q93092	Transaldolase OS=Mus musculus OX=10090 GN=Taldo1 PE=1 SV=2	8.333	15	5	5	5	337	37.4	7.03	8.76	Taldo1	other metabolic processes	cytosol;nucleus;other cell component	other molecular function	3.83468e+07
High	A0A140T8N5	Immunoglobulin kappa variable 6-23 (Fragment) OS=Mus musculus OX=10090 GN=Igkv6-23 PE=1 SV=2	8.286	34	3	4	1	115	12.8	5.73	5.41	Igkv6-23	other biological processes	non-structural extracellular		87632088
High	A0A140T8P6	Immunoglobulin kappa variable 12-46 (Fragment) OS=Mus musculus OX=10090 GN=Igkv12-46 PE=1 SV=2	8.115	24	2	2	1	115	12.6	5.91	5.37	Igkv12-46	other biological processes	non-structural extracellular
High	P11499	Heat shock protein HSP 90-beta OS=Mus musculus OX=10090 GN=Hsp90ab1 PE=1 SV=3	8.093	6	4	4	3	724	83.2	5.03	4.01	Hsp90ab1	cell organization and biogenesis;protein metabolism;DNA metabolism;other metabolic processes;stress response;other biological processes	non-structural extracellular;plasma membrane;other membranes;cytosol;nucleus;other cytoplasmic organelle;other cell component	signal transduction activity or receptor binding;enzyme regulator activity;cytoskeletal activity;nucleic acid binding activity;other molecular function	2.64655e+07
High	A0A075B5Y4	Immunoglobulin heavy variable 1-81 (Fragment) OS=Mus musculus OX=10090 GN=Ighv1-81 PE=1 SV=1	7.871	28	3	4	2	117	13	8.79	7.76	Ighv1-81	other biological processes		other molecular function	2.74074e+07
High	Q9DBJ1	Phosphoglycerate mutase 1 OS=Mus musculus OX=10090 GN=Pgam1 PE=1 SV=3	7.791	20	3	3	3	254	28.8	7.18	2.15	Pgam1	other metabolic processes	cytosol;cytoskeleton;other cell component	other molecular function	2926578
High	A0A0B4J1G0	Low affinity immunoglobulin gamma Fc region receptor III-A OS=Mus musculus OX=10090 GN=Fcgr4 PE=1 SV=1	7.743	14	3	5	3	249	28.4	8.09	6.75	Fcgr4	stress response;transport;signal transduction;other biological processes	non-structural extracellular;plasma membrane;other membranes;other cell component	other molecular function	53031941
High	P01635	Immunoglobulin kappa chain variable 12-41 (Fragment) OS=Mus musculus OX=10090 GN=Igkv12-41 PE=1 SV=1	7.733	28	3	3	1	115	12.6	8.31	7.75	Igkv12-41	other biological processes	non-structural extracellular;other cell component		63048152
High	A0A0A6YXW6	Immunoglobulin heavy constant alpha (Fragment) OS=Mus musculus OX=10090 GN=Igha PE=1 SV=1	7.685	9	3	4	3	389	42	4.94	5.35	Igha	stress response;other biological processes	non-structural extracellular	signal transduction activity or receptor binding;other molecular function	2.35634e+07
High	P21107	Tropomyosin alpha-3 chain OS=Mus musculus OX=10090 GN=Tpm3 PE=1 SV=3	7.683	15	4	4	1	285	33	4.72	9.73	Tpm3	cell organization and biogenesis;other biological processes	plasma membrane;other membranes;cytosol;cytoskeleton;other cell component	cytoskeletal activity	12685217
High	P99029	Peroxiredoxin-5, mitochondrial OS=Mus musculus OX=10090 GN=Prdx5 PE=1 SV=2	7.577	19	4	5	4	210	21.9	8.85	6.31	Prdx5	other metabolic processes;stress response;other biological processes	cytosol;nucleus;other cytoplasmic organelle;other cell component	signal transduction activity or receptor binding;enzyme regulator activity;nucleic acid binding activity;other molecular function	2.75278e+07
High	A0A075B5S2	Immunoglobulin heavy variable 7-1 (Fragment) OS=Mus musculus OX=10090 GN=Ighv7-1 PE=1 SV=2	7.539	27	3	3	3	121	13.6	8.29	7.81	Ighv7-1	other biological processes		other molecular function	4.64564e+07
High	P0DP27	Calmodulin-2 OS=Mus musculus OX=10090 GN=Calm2 PE=1 SV=1	7.474	11	2	3	2	149	16.8	4.22	3.77	Calm2	cell cycle OR cell proliferation;cell organization and biogenesis;other metabolic processes;stress response;other biological processes	plasma membrane;other membranes;cytoskeleton;other cell component	signal transduction activity or receptor binding;enzyme regulator activity;cytoskeletal activity;other molecular function	6.55333e+06
High	P18528	Ig heavy chain V region 6.96 OS=Mus musculus OX=10090 PE=4 SV=1	7.288	31	2	3	1	98	11	7.93	4.71		other biological processes	other cell component	other molecular function	25563730
High	A0A075B5Q9	Immunoglobulin heavy variable 5-15 OS=Mus musculus OX=10090 GN=Ighv5-15 PE=1 SV=1	7.209	23	2	2	1	116	12.9	8.28	2.73	Ighv5-15	other biological processes		other molecular function	6.02711e+06
High	P26151	High affinity immunoglobulin gamma Fc receptor I OS=Mus musculus OX=10090 GN=Fcgr1 PE=1 SV=1	7.198	8	3	5	3	404	44.9	6.09	7.5	Fcgr1	cell organization and biogenesis;stress response;transport;signal transduction;other biological processes	plasma membrane;other membranes	signal transduction activity or receptor binding;other molecular function	3.16496e+07
High	P47911	Large ribosomal subunit protein eL6 OS=Mus musculus OX=10090 GN=Rpl6 PE=1 SV=3	7.167	14	4	5	4	296	33.5	10.7	8.84	Rpl6	cell organization and biogenesis;protein metabolism;other metabolic processes	cytosol;cytoskeleton;ER/Golgi;translational apparatus;nucleus;other cell component	nucleic acid binding activity;other molecular function	1.06572e+08
High	Q80UR4	Mast cell protease-11 OS=Mus musculus OX=10090 GN=Prss34 PE=1 SV=1	7.102	11	3	3	3	318	35	7.15	4.52	Prss34	protein metabolism	non-structural extracellular;extracellular matrix	other molecular function	36550567
High	P12970	Large ribosomal subunit protein eL8 OS=Mus musculus OX=10090 GN=Rpl7a PE=1 SV=2	6.974	5	1	2	1	266	30	10.56	4.9	Rpl7a	protein metabolism;RNA metabolism OR transcription;other metabolic processes	other membranes;cytosol;translational apparatus;nucleus;other cell component	nucleic acid binding activity;other molecular function	1.3892e+07
High	P63101	14-3-3 protein zeta/delta OS=Mus musculus OX=10090 GN=Ywhaz PE=1 SV=1	6.935	16	3	3	2	245	27.8	4.79	4.01	Ywhaz	cell-cell signaling;cell organization and biogenesis;protein metabolism;other metabolic processes;stress response;transport;developmental processes;signal transduction;other biological processes	cytosol;nucleus;other cell component	other molecular function	3.66578e+07
High	P62918	Large ribosomal subunit protein uL2 OS=Mus musculus OX=10090 GN=Rpl8 PE=1 SV=2	6.928	14	3	3	3	257	28	11.03	2.72	Rpl8	protein metabolism;other metabolic processes	cytosol;translational apparatus;other cell component	nucleic acid binding activity;other molecular function	33435872
High	A0A140T8M2	Immunoglobulin kappa variable 12-44 (Fragment) OS=Mus musculus OX=10090 GN=Igkv12-44 PE=1 SV=2	6.905	28	3	3	2	115	12.5	7.87	7.86	Igkv12-44	other biological processes	non-structural extracellular		95904298
High	A0A0B4J1I1	Immunoglobulin kappa variable 16-104 (Fragment) OS=Mus musculus OX=10090 GN=Igkv16-104 PE=1 SV=1	6.891	23	2	2	2	116	12.9	7.08	5.18	Igkv16-104	other biological processes	non-structural extracellular		8.27184e+06
High	Q9WV32	Actin-related protein 2/3 complex subunit 1B OS=Mus musculus OX=10090 GN=Arpc1b PE=1 SV=4	6.826	11	4	4	4	372	41	8.35	8.16	Arpc1b	cell organization and biogenesis	cytoskeleton;nucleus;other cell component	cytoskeletal activity;other molecular function	38788915
High	P07901	Heat shock protein HSP 90-alpha OS=Mus musculus OX=10090 GN=Hsp90aa1 PE=1 SV=4	6.753	5	3	3	2	733	84.7	5.01	6.23	Hsp90aa1	cell organization and biogenesis;protein metabolism;DNA metabolism;other metabolic processes;stress response;transport;developmental processes;other biological processes	extracellular matrix;plasma membrane;other membranes;cytosol;cytoskeleton;mitochondrion;nucleus;other cell component	signal transduction activity or receptor binding;enzyme regulator activity;cytoskeletal activity;nucleic acid binding activity;other molecular function	1.19432e+07
High	A0A075B5U7	Immunoglobulin heavy variable 1-22 (Fragment) OS=Mus musculus OX=10090 GN=Ighv1-22 PE=1 SV=1	6.67	26	3	3	1	117	13	8.76	5.77	Ighv1-22	other biological processes		other molecular function	110569402
High	P08113	Endoplasmin OS=Mus musculus OX=10090 GN=Hsp90b1 PE=1 SV=2	6.662	4	3	3	3	802	92.4	4.82	5	Hsp90b1	cell organization and biogenesis;protein metabolism;other metabolic processes;stress response;transport;other biological processes	non-structural extracellular;plasma membrane;other membranes;cytosol;ER/Golgi;other cell component	signal transduction activity or receptor binding;nucleic acid binding activity;other molecular function	1.75639e+07
High	O88342	WD repeat-containing protein 1 OS=Mus musculus OX=10090 GN=Wdr1 PE=1 SV=3	6.649	5	3	4	3	606	66.4	6.6	8.96	Wdr1	cell organization and biogenesis;other biological processes	plasma membrane;other membranes;cytoskeleton;other cell component	cytoskeletal activity	1.126e+07
High	P70333	Heterogeneous nuclear ribonucleoprotein H2 OS=Mus musculus OX=10090 GN=Hnrnph2 PE=1 SV=1	6.629	5	1	1	1	449	49.2	6.3	3.3	Hnrnph2	other biological processes	cytosol;nucleus;other cell component	nucleic acid binding activity	3367165
High	P09411	Phosphoglycerate kinase 1 OS=Mus musculus OX=10090 GN=Pgk1 PE=1 SV=4	6.599	13	4	4	4	417	44.5	7.9	2.15	Pgk1	protein metabolism;other metabolic processes;stress response;other biological processes	non-structural extracellular;other membranes;cytosol;other cell component	kinase activity;other molecular function	1.18783e+07
High	P62897	Cytochrome c, somatic OS=Mus musculus OX=10090 GN=Cycs PE=1 SV=2	6.581	38	4	4	4	105	11.6	9.58	5.14	Cycs	other metabolic processes;signal transduction;other biological processes	other membranes;cytosol;mitochondrion;nucleus	other molecular function	1.48441e+07
High	P06151	L-lactate dehydrogenase A chain OS=Mus musculus OX=10090 GN=Ldha PE=1 SV=3	6.519	8	3	4	3	332	36.5	7.74	5.14	Ldha	other metabolic processes;other biological processes	cytosol;cytoskeleton;other cell component	other molecular function	4.27099e+07
High	P11835	Integrin beta-2 OS=Mus musculus OX=10090 GN=Itgb2 PE=1 SV=2	6.308	5	4	4	4	771	85	7.12	4.04	Itgb2	cell adhesion;cell cycle OR cell proliferation;cell organization and biogenesis;stress response;transport;signal transduction;other biological processes	plasma membrane;other membranes;other cell component	signal transduction activity or receptor binding;other molecular function	1.73586e+07
High	P62984	Ubiquitin-ribosomal protein eL40 fusion protein OS=Mus musculus OX=10090 GN=Uba52 PE=1 SV=2	6.127	30	3	5	3	128	14.7	9.83	1.65	Uba52	protein metabolism;other metabolic processes	plasma membrane;other membranes;cytosol;ER/Golgi;translational apparatus;nucleus;other cell component	other molecular function	22644817
High	A0A140T8N3	Immunoglobulin kappa chain variable 13-84 (Fragment) OS=Mus musculus OX=10090 GN=Igkv13-84 PE=1 SV=2	6.098	25	2	2	2	115	12.6	6.51	2.97	Igkv13-84	other biological processes	non-structural extracellular		2.2658e+07
High	P07356	Annexin A2 OS=Mus musculus OX=10090 GN=Anxa2 PE=1 SV=2	5.959	12	3	3	3	339	38.7	7.69	2.03	Anxa2	cell organization and biogenesis;RNA metabolism OR transcription;other metabolic processes;transport;developmental processes;other biological processes	non-structural extracellular;extracellular matrix;plasma membrane;other membranes;cytosol;nucleus;other cytoplasmic organelle;other cell component	transporter activity;enzyme regulator activity;cytoskeletal activity;other molecular function	6.85499e+06
High	P10649	Glutathione S-transferase Mu 1 OS=Mus musculus OX=10090 GN=Gstm1 PE=1 SV=2	5.923	13	3	3	3	218	26	7.94	6.13	Gstm1	other metabolic processes;other biological processes	non-structural extracellular;cytosol;other cell component	other molecular function	16249471
High	P70670	Nascent polypeptide-associated complex subunit alpha, muscle-specific form OS=Mus musculus OX=10090 GN=Naca PE=1 SV=2	5.877	1	2	2	2	2187	220.4	9.35	4.85	Naca	other biological processes	translational apparatus;nucleus;other cell component	nucleic acid binding activity;other molecular function	1.10818e+07
High	A0A075B5P9	Immunoglobulin heavy variable 5-4 (Fragment) OS=Mus musculus OX=10090 GN=Ighv5-4 PE=1 SV=1	5.787	19	2	2	1	117	13	8.6	2.07	Ighv5-4	other biological processes		other molecular function	9335271
High	Q923L7	Ear6 protein OS=Mus musculus OX=10090 GN=Ear6 PE=1 SV=1	5.663	19	2	2	2	155	17.3	8.43	3.37	Ear6	stress response;other biological processes	non-structural extracellular	nucleic acid binding activity;other molecular function	63155896
High	A0A075B5R2	Immunoglobulin heavy variable 7-3 (Fragment) OS=Mus musculus OX=10090 GN=Ighv7-3 PE=1 SV=2	5.638	18	2	2	2	120	13.4	8.6	4.48	Ighv7-3	other biological processes		other molecular function	5.8015e+06
High	P61161	Actin-related protein 2 OS=Mus musculus OX=10090 GN=Actr2 PE=1 SV=1	5.604	7	2	2	2	394	44.7	6.74	2.03	Actr2	cell cycle OR cell proliferation;cell organization and biogenesis;stress response;transport;other biological processes	cytosol;cytoskeleton;nucleus;other cell component	cytoskeletal activity;other molecular function	8776235
High	A0A075B6D5	Immunoglobulin kappa chain variable 19-93 OS=Mus musculus OX=10090 GN=Igkv19-93 PE=1 SV=7	5.574	24	2	3	2	114	12.7	8.29	3.5	Igkv19-93	other biological processes	non-structural extracellular		1.95899e+07
High	A0A140T8N9	Immunoglobulin kappa variable 6-32 (Fragment) OS=Mus musculus OX=10090 GN=Igkv6-32 PE=1 SV=2	5.514	26	2	2	2	115	12.6	7.85	4.94	Igkv6-32	other biological processes	non-structural extracellular		15262778
High	P41245	Matrix metalloproteinase-9 OS=Mus musculus OX=10090 GN=Mmp9 PE=1 SV=2	5.395	3	2	2	2	730	80.5	6.09	2.78	Mmp9	cell organization and biogenesis;protein metabolism;other metabolic processes;stress response;developmental processes;other biological processes	non-structural extracellular;other cell component	other molecular function	1.97768e+07
High	A0A0A6YXQ0	Immunoglobulin heavy variable 8-8 (Fragment) OS=Mus musculus OX=10090 GN=Ighv8-8 PE=1 SV=1	5.327	13	1	1	1	119	13.2	8.84	3.27	Ighv8-8	other biological processes		other molecular function	3.79338e+06
High	Q9DCD0	6-phosphogluconate dehydrogenase, decarboxylating OS=Mus musculus OX=10090 GN=Pgd PE=1 SV=3	5.217	6	3	4	3	483	53.2	7.23	4.99	Pgd	other metabolic processes	cytosol	other molecular function	3.25225e+07
High	Q91VW3	SH3 domain-binding glutamic acid-rich-like protein 3 OS=Mus musculus OX=10090 GN=Sh3bgrl3 PE=1 SV=1	5.18	31	2	2	2	93	10.5	5.14	5.11	Sh3bgrl3	cell organization and biogenesis	plasma membrane;other membranes;cytosol;nucleus;other cell component		30273539
High	A0A075B5W2	Immunoglobulin heavy variable 1-52 OS=Mus musculus OX=10090 GN=Ighv1-52 PE=1 SV=1	4.934	27	2	2	1	116	13	7.88	1.61	Ighv1-52	other biological processes		other molecular function
High	Q6ZWN5	Small ribosomal subunit protein uS4 OS=Mus musculus OX=10090 GN=Rps9 PE=1 SV=3	4.907	9	3	3	3	194	22.6	10.65	5.66	Rps9	protein metabolism;other metabolic processes;other biological processes	cytosol;translational apparatus;nucleus;other cell component	nucleic acid binding activity;other molecular function	2.42758e+07
High	P10639	Thioredoxin OS=Mus musculus OX=10090 GN=Txn PE=1 SV=3	4.759	21	2	4	2	105	11.7	4.92	8.05	Txn	other metabolic processes;stress response;other biological processes	non-structural extracellular;cytosol;nucleus;other cell component	other molecular function	29158675
High	A0A0B4J1M0	Immunoglobulin heavy variable 1-77 OS=Mus musculus OX=10090 GN=Ighv1-77 PE=1 SV=1	4.745	26	2	2	2	98	10.7	9.22	1.86	Ighv1-77	other biological processes		other molecular function	1.21263e+07
High	Q00612	Glucose-6-phosphate 1-dehydrogenase X OS=Mus musculus OX=10090 GN=G6pdx PE=1 SV=3	4.598	4	2	2	2	515	59.2	6.49	4.08	G6pdx	other metabolic processes;stress response;other biological processes	plasma membrane;other membranes;cytosol;cytoskeleton;other cell component	other molecular function	6.85951e+06
High	Q9D2G2	Dihydrolipoyllysine-residue succinyltransferase component of 2-oxoglutarate dehydrogenase complex, mitochondrial OS=Mus musculus OX=10090 GN=Dlst PE=1 SV=1	4.574	4	2	3	2	454	49	8.95	4.03	Dlst	protein metabolism;other metabolic processes	cytosol;mitochondrion;nucleus;other cell component	other molecular function	8.17729e+06
High	P61358	Large ribosomal subunit protein eL27 OS=Mus musculus OX=10090 GN=Rpl27 PE=1 SV=2	4.529	20	3	3	3	136	15.8	10.56	3.82	Rpl27	protein metabolism;RNA metabolism OR transcription;other metabolic processes;other biological processes	other membranes;cytosol;ER/Golgi;translational apparatus;nucleus;other cell component	other molecular function	29780609
High	Q9WVA4	Transgelin-2 OS=Mus musculus OX=10090 GN=Tagln2 PE=1 SV=4	4.527	11	2	2	2	199	22.4	8.24	2.39	Tagln2	cell organization and biogenesis;other biological processes	cytoskeleton	cytoskeletal activity	1.53889e+07
High	P17751	Triosephosphate isomerase OS=Mus musculus OX=10090 GN=Tpi1 PE=1 SV=5	4.37	12	3	3	3	249	26.7	7.3	0	Tpi1	other metabolic processes	cytosol	other molecular function	7.51247e+06
High	P16110	Galectin-3 OS=Mus musculus OX=10090 GN=Lgals3 PE=1 SV=3	4.362	5	1	1	1	264	27.5	8.38	2.66	Lgals3	cell organization and biogenesis;RNA metabolism OR transcription;other metabolic processes;stress response;developmental processes;signal transduction;other biological processes	non-structural extracellular;extracellular matrix;plasma membrane;other membranes;cytosol;mitochondrion;nucleus;other cell component	signal transduction activity or receptor binding;other molecular function
High	P84091	AP-2 complex subunit mu OS=Mus musculus OX=10090 GN=Ap2m1 PE=1 SV=1	4.339	6	2	2	2	435	49.6	9.54	2.31	Ap2m1	cell organization and biogenesis;transport;other biological processes	plasma membrane;other membranes;other cell component	signal transduction activity or receptor binding;other molecular function	7.39843e+06
High	Q01768	Nucleoside diphosphate kinase B OS=Mus musculus OX=10090 GN=Nme2 PE=1 SV=1	4.228	16	2	2	2	152	17.4	7.5	2.18	Nme2	protein metabolism;other metabolic processes;stress response;signal transduction;other biological processes	other membranes;cytoskeleton;mitochondrion;nucleus;other cell component	nucleic acid binding activity;kinase activity;other molecular function	1.32959e+07
High	A0A075B5T5	Immunoglobulin heavy variable V1-5 OS=Mus musculus OX=10090 GN=Ighv1-5 PE=1 SV=1	4.145	19	1	1	1	98	10.8	9.07	0	Ighv1-5	other biological processes		other molecular function	5.18715e+06
High	A0A0B4J1I7	Immunoglobulin kappa variable 4-68 (Fragment) OS=Mus musculus OX=10090 GN=Igkv4-68 PE=1 SV=1	4.119	17	1	3	1	117	12.7	7.96	7.45	Igkv4-68	other biological processes	non-structural extracellular		8657861
High	A0A140T8P3	Immunoglobulin kappa chain variable 15-103 (Fragment) OS=Mus musculus OX=10090 GN=Igkv15-103 PE=1 SV=2	4.074	10	1	7	1	115	12.5	7.8	5.87	Igkv15-103	other biological processes	non-structural extracellular;other cell component		70680322
High	A0A075B5N3	Immunoglobulin kappa variable 8-28 OS=Mus musculus OX=10090 GN=Igkv8-28 PE=1 SV=7	4.011	21	2	2	2	101	10.9	5.94	2.62	Igkv8-28	other biological processes	non-structural extracellular		22655415
High	P51437	Cathelicidin antimicrobial peptide OS=Mus musculus OX=10090 GN=Camp PE=1 SV=2	3.992	9	1	1	1	172	19.4	8.68	3.62	Camp	cell organization and biogenesis;protein metabolism;other metabolic processes;stress response;other biological processes	non-structural extracellular;other cell component	other molecular function	7084039
High	P26039	Talin-1 OS=Mus musculus OX=10090 GN=Tln1 PE=1 SV=2	3.928	1	3	3	3	2541	269.7	6.18	1.62	Tln1	cell adhesion;cell organization and biogenesis;signal transduction	plasma membrane;other membranes;cytoskeleton;other cell component	signal transduction activity or receptor binding;cytoskeletal activity;other molecular function	5009513
High	P47791	Glutathione reductase, mitochondrial OS=Mus musculus OX=10090 GN=Gsr PE=1 SV=3	3.744	2	1	1	1	500	53.6	7.99	2.89	Gsr	other metabolic processes;stress response;other biological processes	plasma membrane;other membranes;cytosol	other molecular function	5.10005e+06
High	A0A140T8N1	Immunoglobulin kappa chain variable 1-88 (Fragment) OS=Mus musculus OX=10090 GN=Igkv1-88 PE=1 SV=2	3.616	11	1	1	1	120	13.2	8.02	3.63	Igkv1-88	other biological processes	non-structural extracellular		160531520
High	P59999	Actin-related protein 2/3 complex subunit 4 OS=Mus musculus OX=10090 GN=Arpc4 PE=1 SV=3	3.599	11	2	3	2	168	19.7	8.43	6.26	Arpc4	cell organization and biogenesis	cytoskeleton;nucleus;other cell component	cytoskeletal activity;other molecular function	3.33286e+07
High	Q64523	Histone H2A type 2-C OS=Mus musculus OX=10090 GN=H2ac20 PE=1 SV=3	3.578	12	2	3	2	129	14	10.9	3.87	H2ac20		nucleus;other cell component	nucleic acid binding activity;other molecular function	140221032
High	Q91XL1	Leucine-rich HEV glycoprotein OS=Mus musculus OX=10090 GN=Lrg1 PE=1 SV=1	3.572	4	1	1	1	342	37.4	6.61	0	Lrg1	cell adhesion;stress response;transport;other biological processes	non-structural extracellular;plasma membrane;other membranes;other cell component	signal transduction activity or receptor binding;transporter activity;other molecular function
High	P14211	Calreticulin OS=Mus musculus OX=10090 GN=Calr PE=1 SV=1	3.488	4	2	2	2	416	48	4.49	2.07	Calr	cell organization and biogenesis;protein metabolism;other metabolic processes;stress response;transport;developmental processes;other biological processes	non-structural extracellular;extracellular matrix;plasma membrane;other membranes;cytosol;ER/Golgi;nucleus;other cytoplasmic organelle;other cell component	signal transduction activity or receptor binding;nucleic acid binding activity;other molecular function	1.57201e+07
High	O08810	116 kDa U5 small nuclear ribonucleoprotein component OS=Mus musculus OX=10090 GN=Eftud2 PE=1 SV=1	3.487	1	1	1	1	971	109.3	5	2.32	Eftud2	protein metabolism;RNA metabolism OR transcription;other metabolic processes	cytosol;nucleus;other cell component	nucleic acid binding activity;other molecular function	2.24887e+06
High	P40124	Adenylyl cyclase-associated protein 1 OS=Mus musculus OX=10090 GN=Cap1 PE=1 SV=4	3.327	4	2	3	2	474	51.5	7.52	0	Cap1	cell organization and biogenesis;transport;signal transduction;other biological processes	non-structural extracellular;plasma membrane;other membranes;cytosol;cytoskeleton;other cell component	cytoskeletal activity;other molecular function	18869930
High	Q6ZQ58	La-related protein 1 OS=Mus musculus OX=10090 GN=Larp1 PE=1 SV=3	3.295	2	3	3	3	1072	121.1	8.79	2.27	Larp1	cell cycle OR cell proliferation;protein metabolism;other metabolic processes;stress response;signal transduction;other biological processes	cytosol;other cell component	translation activity;nucleic acid binding activity;other molecular function	1.82349e+07
High	Q9JM76	Actin-related protein 2/3 complex subunit 3 OS=Mus musculus OX=10090 GN=Arpc3 PE=1 SV=3	3.291	6	1	2	1	178	20.5	8.59	2.12	Arpc3	cell organization and biogenesis	cytoskeleton;nucleus;other cell component	cytoskeletal activity	16116227
High	P01819	Ig heavy chain V region MOPC 141 OS=Mus musculus OX=10090 PE=4 SV=1	3.29	8	1	1	1	144	15.7	8.43	2.8		other biological processes	other cell component	other molecular function	21649368
High	O54833	Casein kinase II subunit alpha' OS=Mus musculus OX=10090 GN=Csnk2a2 PE=1 SV=1	3.23	6	2	2	1	350	41.2	8.56	0	Csnk2a2	cell-cell signaling;cell cycle OR cell proliferation;DNA metabolism;other metabolic processes;stress response;signal transduction;other biological processes	cytosol;nucleus;other cell component	kinase activity;other molecular function	3.21383e+06
High	Q8BG05	Heterogeneous nuclear ribonucleoprotein A3 OS=Mus musculus OX=10090 GN=Hnrnpa3 PE=1 SV=1	3.11	4	2	3	1	379	39.6	9.01	0	Hnrnpa3	RNA metabolism OR transcription;other metabolic processes;transport	nucleus;other cell component	transporter activity;nucleic acid binding activity	2.06573e+07
High	P47738	Aldehyde dehydrogenase, mitochondrial OS=Mus musculus OX=10090 GN=Aldh2 PE=1 SV=1	3.088	3	2	3	2	519	56.5	7.62	3.59	Aldh2	other metabolic processes;signal transduction;other biological processes	mitochondrion	other molecular function	8.99088e+06
High	P01728	Ig lambda-2 chain V region OS=Mus musculus OX=10090 PE=3 SV=1	3.051	14	2	2	1	117	12.2	5.74	4.11		other biological processes	non-structural extracellular;other cell component		13423664
High	P08752	Guanine nucleotide-binding protein G(i) subunit alpha-2 OS=Mus musculus OX=10090 GN=Gnai2 PE=1 SV=5	3.016	7	2	2	2	355	40.5	5.45	0	Gnai2	cell-cell signaling;cell cycle OR cell proliferation;signal transduction;other biological processes	plasma membrane;other membranes;cytosol;cytoskeleton;nucleus;other cell component	signal transduction activity or receptor binding;other molecular function	4469213
High	Q922R8	Protein disulfide-isomerase A6 OS=Mus musculus OX=10090 GN=Pdia6 PE=1 SV=3	2.978	4	1	1	1	440	48.1	5.14	2.1	Pdia6	cell adhesion;stress response	non-structural extracellular;plasma membrane;other membranes;cytosol;ER/Golgi;other cell component	other molecular function	2.6836e+06
High	Q8K426	Resistin-like gamma OS=Mus musculus OX=10090 GN=Retnlg PE=1 SV=1	2.972	10	1	1	1	117	12.5	7.39	2.15	Retnlg	signal transduction;other biological processes	non-structural extracellular	signal transduction activity or receptor binding	4350350
High	P17182	Alpha-enolase OS=Mus musculus OX=10090 GN=Eno1 PE=1 SV=3	2.963	5	1	1	1	434	47.1	6.8	2.11	Eno1	other metabolic processes;developmental processes;other biological processes	plasma membrane;other membranes;cytosol;nucleus;other cell component	nucleic acid binding activity;other molecular function	1.63476e+06
High	A0A0A6YVW3	Immunoglobulin heavy variable V1-23 (Fragment) OS=Mus musculus OX=10090 GN=Ighv1-23 PE=4 SV=1	2.959	21	2	2	1	117	12.9	6.51	4.46	Ighv1-23	other biological processes		other molecular function	7274673
High	O88569	Heterogeneous nuclear ribonucleoproteins A2/B1 OS=Mus musculus OX=10090 GN=Hnrnpa2b1 PE=1 SV=2	2.943	5	2	3	1	353	37.4	8.95	2.34	Hnrnpa2b1	cell organization and biogenesis;DNA metabolism;RNA metabolism OR transcription;other metabolic processes;transport;other biological processes	non-structural extracellular;cytosol;nucleus;other cell component	nucleic acid binding activity;other molecular function	6660492
High	A0A075B5J9	Immunoglobulin kappa variable 17-127 OS=Mus musculus OX=10090 GN=Igkv17-127 PE=4 SV=7	2.857	14	1	1	1	113	12.3	4.3	2.27	Igkv17-127	other biological processes	non-structural extracellular		37142472
High	P00920	Carbonic anhydrase 2 OS=Mus musculus OX=10090 GN=Ca2 PE=1 SV=4	2.834	8	2	2	2	260	29	7.01	1.74	Ca2	other metabolic processes;transport;signal transduction;other biological processes	non-structural extracellular;plasma membrane;other membranes;cytosol;other cell component	other molecular function	5.94429e+06
High	A0A075B5R5	Immunoglobulin heavy variable 4-1 (Fragment) OS=Mus musculus OX=10090 GN=Ighv4-1 PE=1 SV=7	2.831	14	1	1	1	116	12.9	8.9	2.16	Ighv4-1	other biological processes		other molecular function
High	P01723	Ig lambda-1 chain V region OS=Mus musculus OX=10090 PE=1 SV=2	2.827	14	2	5	1	117	12.2	5.21	6.22		other biological processes	non-structural extracellular;plasma membrane;other membranes;other cell component		113870246
High	Q6IME9	Keratin, type II cytoskeletal 72 OS=Mus musculus OX=10090 GN=Krt72 PE=3 SV=1	2.815	4	2	2	1	520	56.7	7.4	4.16	Krt72	cell organization and biogenesis;other biological processes	cytoskeleton	bone, tooth or skin structural activity	36608580
High	A0A075B5N7	Immunoglobulin kappa variable 6-13 OS=Mus musculus OX=10090 GN=Igkv6-13 PE=1 SV=7	2.738	19	2	2	1	95	10.4	6.51	2.01	Igkv6-13	other biological processes	non-structural extracellular		24737952
High	A0A075B5L2	Immunoglobulin kappa chain variable 4-91 (Fragment) OS=Mus musculus OX=10090 GN=Igkv4-91 PE=1 SV=2	2.721	9	1	1	1	119	12.7	7.12	1.93	Igkv4-91	other biological processes	non-structural extracellular		32645524
High	A0A075B5V8	Immunoglobulin heavy variable 1-47 OS=Mus musculus OX=10090 GN=Ighv1-47 PE=1 SV=1	2.707	11	1	1	1	98	11.1	8.4	2.19	Ighv1-47	other biological processes		other molecular function	5200871
High	P56480	ATP synthase subunit beta, mitochondrial OS=Mus musculus OX=10090 GN=Atp5f1b PE=1 SV=2	2.699	2	1	1	1	529	56.3	5.34	2.05	Atp5f1b	other metabolic processes;transport;developmental processes;other biological processes	plasma membrane;other membranes;mitochondrion;other cell component	signal transduction activity or receptor binding;transporter activity;other molecular function	4.0398e+06
High	P35980	Large ribosomal subunit protein eL18 OS=Mus musculus OX=10090 GN=Rpl18 PE=1 SV=3	2.691	5	1	2	1	188	21.6	11.78	3.48	Rpl18	protein metabolism;other metabolic processes	cytosol;ER/Golgi;translational apparatus;nucleus;other cell component	nucleic acid binding activity;other molecular function	5.19686e+06
High	A0A075B5S6	Immunoglobulin heavy variable 3-1 (Fragment) OS=Mus musculus OX=10090 GN=Ighv3-1 PE=1 SV=1	2.662	8	1	1	1	116	13.1	8.02	0	Ighv3-1	other biological processes		other molecular function	2.40466e+06
High	P17897	Lysozyme C-1 OS=Mus musculus OX=10090 GN=Lyz1 PE=1 SV=1	2.657	9	2	2	2	148	16.8	9.41	0	Lyz1	other metabolic processes;stress response;other biological processes	non-structural extracellular;ER/Golgi;other cell component	other molecular function	86003594
High	Q9CWH6	Proteasome subunit alpha type-8 OS=Mus musculus OX=10090 GN=Psma8 PE=1 SV=1	2.651	4	1	1	1	250	27.8	8.69	2.46	Psma8	cell cycle OR cell proliferation;protein metabolism;other metabolic processes;other biological processes	cytosol;nucleus;other cell component		3109647
High	Q9CQI6	Coactosin-like protein OS=Mus musculus OX=10090 GN=Cotl1 PE=1 SV=3	2.628	12	2	2	2	142	15.9	5.4	1.66	Cotl1	cell organization and biogenesis;stress response	cytosol;cytoskeleton;nucleus;other cell component	cytoskeletal activity;other molecular function	8.10247e+06
High	P24369	Peptidyl-prolyl cis-trans isomerase B OS=Mus musculus OX=10090 GN=Ppib PE=1 SV=2	2.619	9	2	2	2	216	23.7	9.55	3.59	Ppib	protein metabolism;other metabolic processes;developmental processes;other biological processes	ER/Golgi;nucleus;other cell component	other molecular function	9993656
High	Q68FD5	Clathrin heavy chain 1 OS=Mus musculus OX=10090 GN=Cltc PE=1 SV=3	2.608	1	1	1	1	1675	191.4	5.69	1.68	Cltc	cell cycle OR cell proliferation;cell organization and biogenesis;other metabolic processes;transport;other biological processes	plasma membrane;other membranes;cytosol;cytoskeleton;ER/Golgi;nucleus;other cytoplasmic organelle;other cell component	signal transduction activity or receptor binding;cytoskeletal activity;nucleic acid binding activity;other molecular function
High	Q9D8N0	Elongation factor 1-gamma OS=Mus musculus OX=10090 GN=Eef1g PE=1 SV=3	2.593	5	2	2	2	437	50	6.74	0	Eef1g	protein metabolism;other metabolic processes;other biological processes	ER/Golgi;nucleus;other cell component	nucleic acid binding activity	3.5378e+06
High	Q61646	Haptoglobin OS=Mus musculus OX=10090 GN=Hp PE=1 SV=1	2.59	3	1	1	1	347	38.7	6.29	2.36	Hp	stress response;developmental processes;signal transduction;other biological processes	non-structural extracellular;other cell component	other molecular function	9749468
High	P68510	14-3-3 protein eta OS=Mus musculus OX=10090 GN=Ywhah PE=1 SV=2	2.588	7	2	2	1	246	28.2	4.89	2.09	Ywhah	cell organization and biogenesis;other metabolic processes;transport;signal transduction;other biological processes	plasma membrane;other membranes;cytosol;other cell component	cytoskeletal activity;other molecular function	5518166
High	P01027	Complement C3 OS=Mus musculus OX=10090 GN=C3 PE=1 SV=3	2.586	1	2	2	2	1663	186.4	6.73	2.02	C3	cell organization and biogenesis;other metabolic processes;stress response;developmental processes;signal transduction;other biological processes	non-structural extracellular;other cell component	signal transduction activity or receptor binding;enzyme regulator activity;other molecular function	7.21666e+06
High	A0A140T8M5	Immunoglobulin kappa variable 6-15 (Fragment) OS=Mus musculus OX=10090 GN=Igkv6-15 PE=1 SV=2	2.569	16	2	2	1	115	12.7	4.96	2.13	Igkv6-15	other biological processes	non-structural extracellular		22746938
High	P04940	Ig kappa chain V-VI region NQ2-17.4.1 OS=Mus musculus OX=10090 PE=2 SV=1	2.482	14	2	3	2	107	11.6	9.36	3.71		other biological processes	non-structural extracellular;other cell component		57265141
High	Q99JI6	Ras-related protein Rap-1b OS=Mus musculus OX=10090 GN=Rap1b PE=1 SV=2	2.468	6	1	1	1	184	20.8	5.78	2	Rap1b	cell cycle OR cell proliferation;cell organization and biogenesis;transport;signal transduction;other biological processes	plasma membrane;other membranes;cytosol;other cell component	other molecular function	3.21608e+06
High	O70172	Phosphatidylinositol 5-phosphate 4-kinase type-2 alpha OS=Mus musculus OX=10090 GN=Pip4k2a PE=1 SV=1	2.467	3	1	2	1	405	46.1	6.99	0	Pip4k2a	cell organization and biogenesis;other metabolic processes;transport;other biological processes	plasma membrane;other membranes;cytosol;nucleus;other cytoplasmic organelle;other cell component	kinase activity;other molecular function	7.56173e+06
High	P62317	Small nuclear ribonucleoprotein Sm D2 OS=Mus musculus OX=10090 GN=Snrpd2 PE=1 SV=1	2.435	16	2	2	2	118	13.5	9.91	0	Snrpd2	cell organization and biogenesis;RNA metabolism OR transcription;other metabolic processes	cytosol;nucleus;other cell component	nucleic acid binding activity;other molecular function	3.72737e+06
High	P61979	Heterogeneous nuclear ribonucleoprotein K OS=Mus musculus OX=10090 GN=Hnrnpk PE=1 SV=1	2.419	3	1	1	1	463	50.9	5.54	0	Hnrnpk	RNA metabolism OR transcription;other metabolic processes;developmental processes;other biological processes	cytoskeleton;nucleus;other cell component	cytoskeletal activity;nucleic acid binding activity;other molecular function	3.10892e+06
High	A0A075B5M1	Immunoglobulin kappa variable 4-63 OS=Mus musculus OX=10090 GN=Igkv4-63 PE=1 SV=1	2.409	19	1	1	1	95	10.2	5.87	0	Igkv4-63	other biological processes	non-structural extracellular
High	O35082	Klotho OS=Mus musculus OX=10090 GN=Kl PE=1 SV=2	2.399	3	1	1	1	1014	116.3	8.25	0	Kl	other metabolic processes;signal transduction;other biological processes	non-structural extracellular;plasma membrane;other membranes	signal transduction activity or receptor binding;other molecular function
High	Q8BT60	Copine-3 OS=Mus musculus OX=10090 GN=Cpne3 PE=1 SV=2	2.388	3	2	2	2	533	59.5	5.78	2.22	Cpne3	signal transduction;other biological processes	plasma membrane;other membranes;cytosol;mitochondrion;nucleus;other cell component	signal transduction activity or receptor binding;kinase activity;other molecular function	6.79385e+06
High	A0A075B5Y1	Immunoglobulin heavy variable V1-74 OS=Mus musculus OX=10090 GN=Ighv1-74 PE=4 SV=1	2.35	17	2	2	1	116	12.9	8.88	1.61	Ighv1-74	other biological processes		other molecular function	3.93816e+06
High	O55142	Large ribosomal subunit protein eL33 OS=Mus musculus OX=10090 GN=Rpl35a PE=1 SV=2	2.338	13	2	2	2	110	12.5	10.89	1.72	Rpl35a	protein metabolism;RNA metabolism OR transcription;other metabolic processes;other biological processes	cytosol;translational apparatus;other cell component	other molecular function	33681560
High	Q9QUM9	Proteasome subunit alpha type-6 OS=Mus musculus OX=10090 GN=Psma6 PE=1 SV=1	2.32	5	1	1	1	246	27.4	6.76	0	Psma6	protein metabolism;other metabolic processes;other biological processes	cytosol;cytoskeleton;nucleus;other cell component	nucleic acid binding activity;other molecular function	4.26767e+06
High	A0A140T8P1	Immunoglobulin kappa variable 6-14 (Fragment) OS=Mus musculus OX=10090 GN=Igkv6-14 PE=1 SV=2	2.255	21	2	2	1	115	12.8	6.51	0	Igkv6-14	other biological processes	non-structural extracellular		5.67313e+06
High	P08228	Superoxide dismutase [Cu-Zn] OS=Mus musculus OX=10090 GN=Sod1 PE=1 SV=2	2.236	8	1	1	1	154	15.9	6.51	1.64	Sod1	cell organization and biogenesis;other metabolic processes;stress response;transport;developmental processes;other biological processes	non-structural extracellular;plasma membrane;other membranes;cytosol;mitochondrion;nucleus;other cytoplasmic organelle;other cell component	other molecular function	4687279
High	Q62167	ATP-dependent RNA helicase DDX3X OS=Mus musculus OX=10090 GN=Ddx3x PE=1 SV=3	2.201	2	1	1	1	662	73.1	7.18	0	Ddx3x	cell-cell signaling;cell cycle OR cell proliferation;cell organization and biogenesis;protein metabolism;RNA metabolism OR transcription;other metabolic processes;stress response;signal transduction;other biological processes	plasma membrane;other membranes;cytosol;cytoskeleton;nucleus;other cell component	enzyme regulator activity;cytoskeletal activity;translation activity;nucleic acid binding activity;other molecular function	1.2037e+06
High	Q09014	Neutrophil cytosol factor 1 OS=Mus musculus OX=10090 GN=Ncf1 PE=1 SV=3	2.199	3	1	1	1	390	44.6	9.01	1.81	Ncf1	cell cycle OR cell proliferation;other metabolic processes;stress response;other biological processes	plasma membrane;other membranes;cytosol;other cell component	enzyme regulator activity;other molecular function	3.00053e+06
High	P81269	Cyclic AMP-dependent transcription factor ATF-1 OS=Mus musculus OX=10090 GN=Atf1 PE=1 SV=1	2.198	3	1	1	1	269	29.2	8.37	1.6	Atf1	cell organization and biogenesis;RNA metabolism OR transcription;other metabolic processes;signal transduction;other biological processes	nucleus;other cell component	nucleic acid binding activity;other molecular function	1.57834e+06
High	Q6PDM2	Serine/arginine-rich splicing factor 1 OS=Mus musculus OX=10090 GN=Srsf1 PE=1 SV=3	2.133	4	1	1	1	248	27.7	10.36	2.15	Srsf1	cell organization and biogenesis;RNA metabolism OR transcription;other metabolic processes;transport;developmental processes;signal transduction;other biological processes	nucleus;other cell component	nucleic acid binding activity;other molecular function	3.20477e+06
High	P62717	Large ribosomal subunit protein eL20 OS=Mus musculus OX=10090 GN=Rpl18a PE=1 SV=1	2.127	7	1	1	1	176	20.7	10.71	1.85	Rpl18a	protein metabolism;other metabolic processes	cytosol;translational apparatus;other cell component	other molecular function
High	A0A140T8M6	Immunoglobulin kappa chain variable 3-5 (Fragment) OS=Mus musculus OX=10090 GN=Igkv3-5 PE=4 SV=2	1.931	9	1	1	1	119	13	4.72	2.03	Igkv3-5	other biological processes	non-structural extracellular		28335928
High	Q61093	Cytochrome b-245 heavy chain OS=Mus musculus OX=10090 GN=Cybb PE=1 SV=1	1.912	2	1	1	1	570	65.3	7.72	1.72	Cybb	other metabolic processes;stress response;transport;signal transduction;other biological processes	plasma membrane;other membranes;ER/Golgi;nucleus;other cell component	other molecular function	7036317
High	A0A075B5R7	Immunoglobulin heavy variable 14-2 (Fragment) OS=Mus musculus OX=10090 GN=Ighv14-2 PE=1 SV=1	1.899	8	1	1	1	117	13	6.04	1.72	Ighv14-2	other biological processes		other molecular function	7201018
High	Q9CPN9	trypsin OS=Mus musculus OX=10090 GN=Prss3b PE=1 SV=1	1.862	5	1	3	1	247	26.4	7.93	6.72	Prss3b	protein metabolism;other metabolic processes	non-structural extracellular	other molecular function	1.77605e+07
High	Q8K1B8	Fermitin family homolog 3 OS=Mus musculus OX=10090 GN=Fermt3 PE=1 SV=1	1.821	2	1	1	1	665	75.6	7.05	0	Fermt3	cell adhesion;cell organization and biogenesis;stress response;signal transduction;other biological processes	cytoskeleton;other cell component	signal transduction activity or receptor binding;other molecular function	2.04808e+06
High	P18760	Cofilin-1 OS=Mus musculus OX=10090 GN=Cfl1 PE=1 SV=3	1.812	7	1	1	1	166	18.5	8.09	0	Cfl1	cell cycle OR cell proliferation;cell organization and biogenesis;stress response;transport;developmental processes;other biological processes	non-structural extracellular;plasma membrane;other membranes;cytosol;cytoskeleton;mitochondrion;nucleus;other cell component	signal transduction activity or receptor binding;cytoskeletal activity;other molecular function	2.86659e+06
High	P28063	Proteasome subunit beta type-8 OS=Mus musculus OX=10090 GN=Psmb8 PE=1 SV=2	1.8	3	1	2	1	276	30.2	6.68	0	Psmb8	protein metabolism;other metabolic processes;other biological processes	cytosol;nucleus;other cell component	other molecular function	2.21381e+06
High	A0A075B5M8	Immunoglobulin kappa chain variable 12-38 OS=Mus musculus OX=10090 GN=Igkv12-38 PE=1 SV=7	1.796	11	1	1	1	114	12.4	4.89	1.84	Igkv12-38	other biological processes	non-structural extracellular		2455687
High	P62245	Small ribosomal subunit protein uS8 OS=Mus musculus OX=10090 GN=Rps15a PE=1 SV=2	1.769	7	1	1	1	130	14.8	10.13	2.75	Rps15a	protein metabolism;other metabolic processes;other biological processes	cytosol;translational apparatus;nucleus;other cell component	other molecular function	33747720
High	Q9EQU5	Protein SET OS=Mus musculus OX=10090 GN=Set PE=1 SV=1	1.733	3	1	1	1	289	33.4	4.32	1.7	Set	cell organization and biogenesis;other biological processes	cytosol;ER/Golgi;nucleus;other cell component	nucleic acid binding activity;other molecular function	3.59494e+06
High	Q9DB34	Charged multivesicular body protein 2a OS=Mus musculus OX=10090 GN=Chmp2a PE=1 SV=1	1.705	4	1	1	1	222	25.1	5.97	2.08	Chmp2a	cell cycle OR cell proliferation;cell organization and biogenesis;protein metabolism;other metabolic processes;stress response;transport;other biological processes	plasma membrane;other membranes;cytosol;cytoskeleton;nucleus;other cytoplasmic organelle;other cell component	other molecular function	698678976
High	O88593	Peptidoglycan recognition protein 1 OS=Mus musculus OX=10090 GN=Pglyrp1 PE=1 SV=1	1.679	5	1	1	1	182	20.5	7.44	0	Pglyrp1	other metabolic processes;stress response;signal transduction;other biological processes	non-structural extracellular;other cell component	signal transduction activity or receptor binding;other molecular function	5.35197e+06
High	Q99K48	Non-POU domain-containing octamer-binding protein OS=Mus musculus OX=10090 GN=Nono PE=1 SV=3	1.66	2	1	1	1	473	54.5	8.95	0	Nono	DNA metabolism;RNA metabolism OR transcription;other metabolic processes;stress response;other biological processes	nucleus;other cell component	nucleic acid binding activity;other molecular function	1.7825e+06
High	Q61096	Myeloblastin OS=Mus musculus OX=10090 GN=Prtn3 PE=1 SV=2	1.559	4	1	1	1	254	27.6	7.2	2.13	Prtn3	cell organization and biogenesis;protein metabolism;other metabolic processes;other biological processes	non-structural extracellular;plasma membrane;other membranes;cytosol;other cytoplasmic organelle;other cell component	signal transduction activity or receptor binding;other molecular function	3077367
High	Q01853	Transitional endoplasmic reticulum ATPase OS=Mus musculus OX=10090 GN=Vcp PE=1 SV=4	1.555	1	1	1	1	806	89.3	5.26	0	Vcp	cell cycle OR cell proliferation;cell organization and biogenesis;protein metabolism;DNA metabolism;other metabolic processes;stress response;transport;other biological processes	other membranes;cytosol;ER/Golgi;nucleus;other cell component	signal transduction activity or receptor binding;enzyme regulator activity;other molecular function	3.65353e+06
High	Q9R1P4	Proteasome subunit alpha type-1 OS=Mus musculus OX=10090 GN=Psma1 PE=1 SV=1	1.5	3	1	1	1	263	29.5	6.46	1.69	Psma1	protein metabolism;other metabolic processes;other biological processes	cytosol;cytoskeleton;nucleus;other cell component	other molecular function	3553466
High	Q8VCI0	Phospholipase B-like 1 OS=Mus musculus OX=10090 GN=Plbd1 PE=1 SV=1	1.488	2	1	1	1	550	63	8.87	1.8	Plbd1	other metabolic processes	non-structural extracellular;other cytoplasmic organelle	other molecular function	1.74748e+06
High	Q8R081	Heterogeneous nuclear ribonucleoprotein L OS=Mus musculus OX=10090 GN=Hnrnpl PE=1 SV=2	1.487	2	1	1	1	586	63.9	8.1	0	Hnrnpl	RNA metabolism OR transcription;other metabolic processes;other biological processes	nucleus;other cell component	nucleic acid binding activity	3.57962e+06
High	P39876	Metalloproteinase inhibitor 3 OS=Mus musculus OX=10090 GN=Timp3 PE=1 SV=1	1.459	4	1	1	1	211	24.2	8.76	0	Timp3	developmental processes;other biological processes	extracellular matrix	enzyme regulator activity;other molecular function	4.39467e+06
High	P60843	Eukaryotic initiation factor 4A-I OS=Mus musculus OX=10090 GN=Eif4a1 PE=1 SV=1	1.456	2	1	1	1	406	46.1	5.48	0	Eif4a1	protein metabolism;other metabolic processes	translational apparatus;other cell component	nucleic acid binding activity;other molecular function	3.19798e+06
High	K7N621	Vomeronasal 2, receptor 10 OS=Mus musculus OX=10090 GN=Vmn2r10 PE=4 SV=1	1.429	3	1	2	1	847	96.4	6.52	2.7	Vmn2r10	signal transduction	plasma membrane;other membranes	other molecular function	5.07788e+08
High	P04919	Band 3 anion transport protein OS=Mus musculus OX=10090 GN=Slc4a1 PE=1 SV=1	1.427	1	1	1	1	929	103.1	5.45	1.63	Slc4a1	cell organization and biogenesis;stress response;transport;other biological processes	plasma membrane;other membranes;cytoskeleton;other cell component	transporter activity;cytoskeletal activity;other molecular function	1.94676e+06
High	Q9Z172	Small ubiquitin-related modifier 3 OS=Mus musculus OX=10090 GN=Sumo3 PE=1 SV=1	1.423	11	1	1	1	110	12.4	5.96	1.65	Sumo3	protein metabolism;other metabolic processes;other biological processes	nucleus;other cell component	other molecular function
High	P84244	Histone H3.3 OS=Mus musculus OX=10090 GN=H3-3b PE=1 SV=2	1.414	7	1	1	1	136	15.3	11.27	0	H3-3a; H3-3b	cell cycle OR cell proliferation;cell organization and biogenesis;developmental processes;other biological processes	nucleus;other cell component	nucleic acid binding activity;other molecular function	3.26665e+06
High	P09405	Nucleolin OS=Mus musculus OX=10090 GN=Ncl PE=1 SV=2	1.398	2	1	1	1	707	76.7	4.75	0	Ncl	transport;developmental processes;other biological processes	plasma membrane;nucleus;other cell component	signal transduction activity or receptor binding;nucleic acid binding activity;other molecular function
High	P29341	Polyadenylate-binding protein 1 OS=Mus musculus OX=10090 GN=Pabpc1 PE=1 SV=2	1.381	1	1	1	1	636	70.6	9.5	1.94	Pabpc1	RNA metabolism OR transcription;other metabolic processes;other biological processes	cytosol;nucleus;other cell component	nucleic acid binding activity	5036926
High	Q9JKV2	Serine/threonine-protein kinase ICK OS=Mus musculus OX=10090 GN=Cilk1 PE=1 SV=2	1.344	4	1	1	1	629	70.5	9.82	0	Cilk1	cell organization and biogenesis;protein metabolism;other metabolic processes;transport;signal transduction	cytosol;cytoskeleton;nucleus;other cell component	kinase activity;other molecular function	14583424
High	P49722	Proteasome subunit alpha type-2 OS=Mus musculus OX=10090 GN=Psma2 PE=1 SV=3	1.323	3	1	1	1	234	25.9	7.43	0	Psma2	protein metabolism;other metabolic processes;other biological processes	cytosol;nucleus;other cell component		3840353
High	A0A0B4J1H7	Immunoglobulin kappa variable 1-135 (Fragment) OS=Mus musculus OX=10090 GN=Igkv1-135 PE=1 SV=1	1.305	9	1	1	1	120	13.3	7.12	0	Igkv1-135	other biological processes	non-structural extracellular		9307729
High	P13634	Carbonic anhydrase 1 OS=Mus musculus OX=10090 GN=Ca1 PE=1 SV=4	1.286	4	1	1	1	261	28.3	6.96	0	Ca1	other metabolic processes	other cell component	other molecular function	1.69704e+06
High	Q99104	Unconventional myosin-Va OS=Mus musculus OX=10090 GN=Myo5a PE=1 SV=2	1.277	1	1	1	1	1853	215.4	8.63	0	Myo5a	cell-cell signaling;cell organization and biogenesis;other metabolic processes;stress response;transport;developmental processes;other biological processes	other membranes;cytosol;cytoskeleton;ER/Golgi;other cytoplasmic organelle;other cell component	cytoskeletal activity;other molecular function
High	Q80ZX2	Zfp790 protein OS=Mus musculus OX=10090 GN=Zfp790 PE=2 SV=1	1.258	1	1	1	1	779	89.3	8.65	0	Zfp790	other biological processes		nucleic acid binding activity;other molecular function	9357111
High	Q9WTL4	Insulin receptor-related protein OS=Mus musculus OX=10090 GN=Insrr PE=1 SV=2	1.258	1	1	1	1	1300	144.8	6.64	0	Insrr	cell organization and biogenesis;protein metabolism;other metabolic processes;developmental processes;signal transduction;other biological processes	plasma membrane;other membranes;other cell component	kinase activity;other molecular function	4.86738e+06
High	Q9WTP6	Adenylate kinase 2, mitochondrial OS=Mus musculus OX=10090 GN=Ak2 PE=1 SV=5	1.242	5	1	1	1	239	26.5	7.39	0	Ak2	other metabolic processes	cytoskeleton;mitochondrion;other cell component	kinase activity;other molecular function	2.05895e+06
High	Q9CPQ1	Cytochrome c oxidase subunit 6C OS=Mus musculus OX=10090 GN=Cox6c PE=1 SV=3	1.22	11	1	1	1	76	8.5	10.14	0	Cox6c	other metabolic processes	other membranes;mitochondrion		1.99787e+06
High	Q9Z127	Large neutral amino acids transporter small subunit 1 OS=Mus musculus OX=10090 GN=Slc7a5 PE=1 SV=2	1.194	6	1	1	1	512	55.8	7.9	0	Slc7a5	stress response;transport;developmental processes;other biological processes	plasma membrane;other membranes;cytosol;other cytoplasmic organelle;other cell component	transporter activity
High	Q60692	Proteasome subunit beta type-6 OS=Mus musculus OX=10090 GN=Psmb6 PE=1 SV=3	1.192	4	1	1	1	238	25.4	5.11	0	Psmb6	protein metabolism;other metabolic processes	cytosol;mitochondrion;nucleus;other cell component	other molecular function	1.30739e+06
High	Q99020	Heterogeneous nuclear ribonucleoprotein A/B OS=Mus musculus OX=10090 GN=Hnrnpab PE=1 SV=1	1.177	5	1	1	1	285	30.8	7.91	0	Hnrnpab	RNA metabolism OR transcription;other metabolic processes;other biological processes	cytosol;nucleus;other cell component	nucleic acid binding activity;other molecular function	2.40912e+06
High	P46638	Ras-related protein Rab-11B OS=Mus musculus OX=10090 GN=Rab11b PE=1 SV=3	1.145	4	1	1	1	218	24.5	5.94	0	Rab11b	cell-cell signaling;other metabolic processes;transport;other biological processes	other membranes;ER/Golgi;other cytoplasmic organelle;other cell component	cytoskeletal activity;other molecular function	1.37985e+06
High	Q8VDL4	ADP-dependent glucokinase OS=Mus musculus OX=10090 GN=Adpgk PE=1 SV=2	1.138	3	1	1	1	496	53.9	5.62	0	Adpgk	other metabolic processes	non-structural extracellular;ER/Golgi	kinase activity;other molecular function	1036292
High	P14106	Complement C1q subcomponent subunit B OS=Mus musculus OX=10090 GN=C1qb PE=1 SV=2	1.126	6	1	1	1	253	26.7	8.15	0	C1qb	cell organization and biogenesis;stress response;other biological processes	non-structural extracellular;other cell component	other molecular function	1.36271e+06
High	P50396	Rab GDP dissociation inhibitor alpha OS=Mus musculus OX=10090 GN=Gdi1 PE=1 SV=3	1.124	2	1	1	1	447	50.5	5.08	1.67	Gdi1	cell organization and biogenesis;transport;signal transduction;other biological processes	cytosol;ER/Golgi;other cell component	enzyme regulator activity;other molecular function	3.71711e+06
High	P25206	DNA replication licensing factor MCM3 OS=Mus musculus OX=10090 GN=Mcm3 PE=1 SV=2	1.121	1	1	1	1	812	91.5	5.55	0	Mcm3	cell cycle OR cell proliferation;cell organization and biogenesis;DNA metabolism;other metabolic processes;stress response	cytoskeleton;nucleus;other cell component	nucleic acid binding activity;other molecular function	6348166
High	Q60710	Deoxynucleoside triphosphate triphosphohydrolase SAMHD1 OS=Mus musculus OX=10090 GN=Samhd1 PE=1 SV=3	1.109	1	1	1	1	658	75.8	7.93	1.65	Samhd1	cell organization and biogenesis;DNA metabolism;other metabolic processes;stress response;developmental processes;other biological processes	plasma membrane;other membranes;nucleus;other cell component	nucleic acid binding activity;other molecular function	1.4699e+06
High	Q5SXY1	Cytospin-B OS=Mus musculus OX=10090 GN=Specc1 PE=1 SV=2	1.107	1	1	1	1	1067	118	6.64	1.91	Specc1	cell organization and biogenesis;developmental processes;other biological processes	other membranes;cytosol;cytoskeleton;nucleus;other cell component		1339451520
High	Q9CZM2	Large ribosomal subunit protein eL15 OS=Mus musculus OX=10090 GN=Rpl15 PE=1 SV=4	1.104	3	1	1	1	204	24.1	11.62	1.73	Rpl15	protein metabolism;other metabolic processes	cytosol;cytoskeleton;translational apparatus;nucleus;other cell component	nucleic acid binding activity;other molecular function	15837334
Medium	Q6ZQ06	Centrosomal protein of 162 kDa OS=Mus musculus OX=10090 GN=Cep162 PE=1 SV=2	1.093	1	1	1	1	1403	160.8	5.53	1.99	Cep162	cell organization and biogenesis	cytosol;cytoskeleton;nucleus		14090141
Medium	Q9DBS9	Oxysterol-binding protein-related protein 3 OS=Mus musculus OX=10090 GN=Osbpl3 PE=1 SV=2	1.089	1	1	1	1	855	96.9	6.51	1.71	Osbpl3	transport	plasma membrane;other membranes;cytosol;ER/Golgi;nucleus;other cell component	transporter activity;other molecular function	59977188
Medium	Q62230	Sialoadhesin OS=Mus musculus OX=10090 GN=Siglec1 PE=1 SV=2	1.088	1	1	1	1	1695	182.9	6.67	0	Siglec1	cell adhesion;transport;other biological processes	non-structural extracellular;plasma membrane;other membranes;other cytoplasmic organelle	other molecular function	31688328
Medium	F8VQ29	IQ motif containing GTPase activating protein 3 OS=Mus musculus OX=10090 GN=Iqgap3 PE=1 SV=1	1.047	0	1	1	1	1632	185.2	7.52	0	Iqgap3	cell cycle OR cell proliferation;cell organization and biogenesis;other metabolic processes;signal transduction;other biological processes	plasma membrane;other membranes;other cell component	enzyme regulator activity;cytoskeletal activity;other molecular function	6.53291e+06
Medium	Q61462	Cytochrome b-245 light chain OS=Mus musculus OX=10090 GN=Cyba PE=1 SV=3	1.031	4	1	1	1	192	20.7	9.23	0	Cyba	cell organization and biogenesis;other metabolic processes;stress response;transport;other biological processes	plasma membrane;other membranes;cytoskeleton;other cytoplasmic organelle;other cell component	other molecular function	12128699
Medium	Q1HFZ0	RNA cytosine C(5)-methyltransferase NSUN2 OS=Mus musculus OX=10090 GN=Nsun2 PE=1 SV=2	1.027	2	1	1	1	757	85.4	6.58	0	Nsun2	cell cycle OR cell proliferation;RNA metabolism OR transcription;other metabolic processes;developmental processes;signal transduction;other biological processes	non-structural extracellular;cytoskeleton;mitochondrion;nucleus;other cell component	nucleic acid binding activity;other molecular function	6.074e+06
Medium	Q3U9G9	Delta(14)-sterol reductase LBR OS=Mus musculus OX=10090 GN=Lbr PE=1 SV=2	1.001	1	1	1	1	626	71.4	9.36	1.86	Lbr	other metabolic processes;other biological processes	other membranes;ER/Golgi;nucleus;other cell component	nucleic acid binding activity;other molecular function	6966023
Medium	Q8C156	Condensin complex subunit 2 OS=Mus musculus OX=10090 GN=Ncaph PE=1 SV=1	1	1	1	2	1	731	82.3	4.96	0	Ncaph	cell cycle OR cell proliferation;cell organization and biogenesis;other biological processes	cytosol;nucleus;other cell component	other molecular function	38406431
Medium	Q9CY62	E3 ubiquitin-protein ligase RNF181 OS=Mus musculus OX=10090 GN=Rnf181 PE=1 SV=1	0.998	5	1	3	1	165	19.1	6.04	1.62	Rnf181	protein metabolism;other metabolic processes	other cell component	other molecular function	3.18107e+07
Medium	P51881	ADP/ATP translocase 2 OS=Mus musculus OX=10090 GN=Slc25a5 PE=1 SV=3	0.992	4	1	1	1	298	32.9	9.73	0	Slc25a5	cell cycle OR cell proliferation;cell organization and biogenesis;other metabolic processes;transport;other biological processes	other membranes;cytoskeleton;mitochondrion	transporter activity;other molecular function	5.11593e+06
Medium	Q8BKV0	Testican-3 OS=Mus musculus OX=10090 GN=Spock3 PE=2 SV=2	0.986	4	1	1	1	436	49.1	5.1	0	Spock3		non-structural extracellular;extracellular matrix	enzyme regulator activity;other molecular function
Medium	Q91YR7	Pre-mRNA-processing factor 6 OS=Mus musculus OX=10090 GN=Prpf6 PE=1 SV=1	0.967	2	1	1	1	941	106.7	8.09	0	Prpf6	cell organization and biogenesis;RNA metabolism OR transcription;other metabolic processes;other biological processes	nucleus	nucleic acid binding activity;other molecular function	4.50507e+06
Medium	Q02053	Ubiquitin-like modifier-activating enzyme 1 OS=Mus musculus OX=10090 GN=Uba1 PE=1 SV=1	0.965	1	1	1	1	1058	117.7	5.66	0	Uba1	protein metabolism;other metabolic processes;stress response	other membranes;cytosol;mitochondrion;ER/Golgi;nucleus;other cytoplasmic organelle;other cell component	other molecular function	1.79838e+06
Medium	Q02257	Junction plakoglobin OS=Mus musculus OX=10090 GN=Jup PE=1 SV=3	0.939	1	1	1	1	745	81.7	6.14	0	Jup	cell adhesion;cell-cell signaling;cell organization and biogenesis;signal transduction;other biological processes	plasma membrane;other membranes;cytosol;cytoskeleton;nucleus;other cell component	other molecular function	2.06142e+06
Medium	P09528	Ferritin heavy chain OS=Mus musculus OX=10090 GN=Fth1 PE=1 SV=2	0.937	4	1	1	1	182	21.1	5.88	0	Fth1	transport;other biological processes	non-structural extracellular;other cytoplasmic organelle;other cell component	other molecular function	3.07476e+06
Medium	P12787	Cytochrome c oxidase subunit 5A, mitochondrial OS=Mus musculus OX=10090 GN=Cox5a PE=1 SV=2	0.936	5	1	1	1	146	16.1	6.54	1.86	Cox5a	other metabolic processes;transport	other membranes;mitochondrion	transporter activity;other molecular function	5566997
Medium	Q8R2S8	CD177 antigen OS=Mus musculus OX=10090 GN=Cd177 PE=2 SV=1	0.928	1	1	1	1	817	87	5.67	2.24	Cd177	cell adhesion;cell organization and biogenesis;stress response;other biological processes	plasma membrane;other membranes	signal transduction activity or receptor binding;other molecular function	7083398
Medium	P49718	DNA replication licensing factor MCM5 OS=Mus musculus OX=10090 GN=Mcm5 PE=1 SV=2	0.916	2	1	1	1	734	82.4	8.29	0	Mcm5	cell cycle OR cell proliferation;cell organization and biogenesis;DNA metabolism;other metabolic processes;stress response	cytosol;nucleus;other cell component	nucleic acid binding activity;other molecular function	1.94016e+06
Medium	Q9ET01	Glycogen phosphorylase, liver form OS=Mus musculus OX=10090 GN=Pygl PE=1 SV=4	0.914	2	1	1	1	850	97.4	7.09	0	Pygl	other metabolic processes;other biological processes	cytosol;other cell component	other molecular function
Medium	P00405	Cytochrome c oxidase subunit 2 OS=Mus musculus OX=10090 GN=Mtco2 PE=1 SV=1	0.902	3	1	1	1	227	26	4.73	1.63	Mtco2	other metabolic processes;stress response;transport	other membranes;mitochondrion	transporter activity;other molecular function
Medium	Q792Z1	trypsin OS=Mus musculus OX=10090 GN=Try10 PE=1 SV=1	0.898	8	1	1	1	246	26.2	5.83	0	Try10	protein metabolism	non-structural extracellular	other molecular function	50887716
Medium	Q3UIJ9	Myocardial zonula adherens protein OS=Mus musculus OX=10090 GN=Myzap PE=1 SV=1	0.886	3	1	1	1	466	53.9	6.51	0	Myzap	cell organization and biogenesis;signal transduction	plasma membrane;other membranes;cytoskeleton;nucleus;other cell component
Medium	A6H690	IQ and AAA domain-containing protein 1-like OS=Mus musculus OX=10090 GN=Iqca1l PE=1 SV=3	0.882	1	1	1	1	825	95.9	9.51	1.7	Iqca1l			other molecular function	2737264
Medium	P01656	Ig kappa chain V-III region MOPC 70 OS=Mus musculus OX=10090 PE=1 SV=1	0.875	23	1	1	1	111	11.9	5.34	0		other biological processes	non-structural extracellular;other cell component		5.47242e+06
Medium	Q8R4K8	Pappalysin-1 OS=Mus musculus OX=10090 GN=Pappa PE=2 SV=2	0.865	1	1	1	1	1624	181.2	6.3	0	Pappa	protein metabolism;other metabolic processes;signal transduction;other biological processes	non-structural extracellular	other molecular function	67678880
Medium	P60764	Ras-related C3 botulinum toxin substrate 3 OS=Mus musculus OX=10090 GN=Rac3 PE=1 SV=1	0.857	4	1	1	1	192	21.4	8.15	1.72	Rac3	cell-cell signaling;cell organization and biogenesis;transport;developmental processes;signal transduction;other biological processes	plasma membrane;other membranes;cytoskeleton;other cell component	other molecular function	5.84448e+06
